# Supplementary material for: 3,3′-Di-2-naphthoyl-1,1′-(o-phenyl­ene)dithio­urea
Source: Acta Crystallogr Sect E Struct Rep Online. 2008 Aug 20;64(Pt 9):o1780. doi: 10.1107/S1600536808026299 (PMC2960656; doi:10.1107/S1600536808026299)
Supplement: Supplementary file 1 [file e-64-o1780-sup1.cif]

##############################################################################
###                                                                        ###
###        Electronic paper (Acta Crystallographica Section E)             ###
###                                                                        ###
##############################################################################
#                                                                            #
# This CIF contains the data in a paper accepted for publication in Acta     #
# Crystallographica Section E. It conforms to the requirements of Notes      #
# for Authors for Section E, and has been peer reviewed under the auspices   #
# of the IUCr Commission on Journals.                                        #
#                                                                            #
# Full details of the Crystallographic Information File format               #
# are given in the paper "The Crystallographic Information File (CIF):       #
# a New Standard Archive File for Crystallography" by S. R. Hall, F. H.      #
# Allen and I. D. Brown [Acta Cryst. (1991), A47, 655-685].                  #
#                                                                            #
# The current version of the core CIF dictionary is obtainable from          #
# ftp://ftp.iucr.org/pub/cif_core.dic. The current version number is 2.4.    #
#                                                                            #
# Software is freely available for graphical display of the structure(s) in  #
# this CIF.  For information consult the CIF home page http://www.iucr.org/  #
# cif/home.html                                                              #
#                                                                            #
# This file may be used for bona fide research purposes within the           #
# scientific community so long as proper attribution is given to the journal # 
# article from which it was obtained.                                        #
#                                                                            #
##############################################################################
                                             
data_I
_audit_creation_method     SHELXL-97
_chemical_name_systematic
;
3,3'-Di-2-naphthoyl-1,1'-(<i>o</i>-phenylene)dithiourea
;
_chemical_name_common     ?
_chemical_formula_moiety     'C30 H22 N4 O2 S2'
_chemical_formula_sum     'C30 H22 N4 O2 S2'
_chemical_formula_iupac     'C30 H22 N4 O2 S2'
_chemical_formula_weight     534.64
_chemical_melting_point     489
_symmetry_cell_setting     triclinic
_symmetry_space_group_name_H-M     'P -1'
_symmetry_space_group_name_Hall     '-P 1'
loop_
    _symmetry_equiv_pos_as_xyz
    'x, y, z'
    '-x, -y, -z'
_cell_length_a     8.7135(17)
_cell_length_b     12.453(3)
_cell_length_c     12.541(3)
_cell_angle_alpha     72.33(3)
_cell_angle_beta     74.55(3)
_cell_angle_gamma     78.89(3)
_cell_volume     1240.5(6)
_cell_formula_units_Z     2
_cell_measurement_reflns_used     2566
_cell_measurement_theta_min     1.729
_cell_measurement_theta_max     27.124
_cell_measurement_temperature     113(2)
_exptl_crystal_description     block
_exptl_crystal_colour     colorless
_exptl_crystal_size_max     0.10
_exptl_crystal_size_mid     0.08
_exptl_crystal_size_min     0.04
_exptl_crystal_density_diffrn     1.431
_exptl_crystal_density_meas     ?
_exptl_crystal_density_method     'not measured'
_exptl_crystal_F_000     556
_exptl_absorpt_coefficient_mu     0.253
_exptl_absorpt_correction_type     multi-scan
_exptl_absorpt_process_details     '(CrystalClear; Rigaku/MSC, 2005)'
_exptl_absorpt_correction_T_min     0.9752
_exptl_absorpt_correction_T_max     0.9900
_exptl_special_details
;
;
_diffrn_ambient_temperature     113(2)
_diffrn_radiation_type     MoK\a
_diffrn_radiation_wavelength     0.71073
_diffrn_radiation_source     'rotating anode'
_diffrn_radiation_monochromator     confocal
_diffrn_measurement_device_type     'Rigaku Saturn CCD area-detector'
_diffrn_measurement_method     '\w and \f'
_diffrn_detector_area_resol_mean     7.31
_diffrn_reflns_number     7203
_diffrn_reflns_av_R_equivalents     0.0553
_diffrn_reflns_av_sigmaI/netI     0.0955
_diffrn_reflns_theta_min     1.73
_diffrn_reflns_theta_max     25.02
_diffrn_reflns_theta_full     25.02
_diffrn_measured_fraction_theta_max     0.991
_diffrn_measured_fraction_theta_full     0.991
_diffrn_reflns_limit_h_min     -9
_diffrn_reflns_limit_h_max     10
_diffrn_reflns_limit_k_min     -14
_diffrn_reflns_limit_k_max     14
_diffrn_reflns_limit_l_min     -14
_diffrn_reflns_limit_l_max     12
_diffrn_standards_number     0
_diffrn_standards_interval_count     0
_diffrn_standards_interval_time     0
_diffrn_standards_decay_%     0
_refine_special_details
;
 Refinement of F^2^ against ALL reflections.  The weighted R-factor wR and
 goodness of fit S are based on F^2^, conventional R-factors R are based
 on F, with F set to zero for negative F^2^. The threshold expression of
 F^2^ > 2sigma(F^2^) is used only for calculating R-factors(gt) etc. and is
 not relevant to the choice of reflections for refinement.  R-factors based
 on F^2^ are statistically about twice as large as those based on F, and R-
 factors based on ALL data will be even larger.
;
_reflns_number_total     4337
_reflns_number_gt     3311
_reflns_threshold_expression     I>2\s(I)
_refine_ls_structure_factor_coef     Fsqd
_refine_ls_matrix_type     full
_refine_ls_R_factor_all     0.0729
_refine_ls_R_factor_gt     0.0497
_refine_ls_wR_factor_gt     0.1185
_refine_ls_wR_factor_ref     0.1298
_refine_ls_goodness_of_fit_ref     1.071
_refine_ls_restrained_S_all     1.071
_refine_ls_number_reflns     4337
_refine_ls_number_parameters     355
_refine_ls_number_restraints     0
_refine_ls_hydrogen_treatment     mixed
_refine_ls_weighting_scheme     calc
_refine_ls_weighting_details
                 'calc w=1/[\s^2^(Fo^2^)+(0.0613P)^2^] where P=(Fo^2^+2Fc^2^)/3'
_atom_sites_solution_hydrogens     geom
_atom_sites_solution_primary     direct
_atom_sites_solution_secondary     difmap
_refine_ls_shift/su_max     0.001
_refine_ls_shift/su_mean     0.000
_refine_diff_density_max     0.324
_refine_diff_density_min     -0.376
_refine_ls_extinction_method     none
_refine_ls_extinction_coef     ?
loop_
    _atom_type_symbol
    _atom_type_description
    _atom_type_scat_dispersion_real
    _atom_type_scat_dispersion_imag
    _atom_type_scat_source
    'C' 'C' 0.0033 0.0016
                         'International Tables Vol C Tables 4.2.6.8 and 6.1.1.4'
    'H' 'H' 0.0000 0.0000
                         'International Tables Vol C Tables 4.2.6.8 and 6.1.1.4'
    'N' 'N' 0.0061 0.0033
                         'International Tables Vol C Tables 4.2.6.8 and 6.1.1.4'
    'O' 'O' 0.0106 0.0060
                         'International Tables Vol C Tables 4.2.6.8 and 6.1.1.4'
    'S' 'S' 0.1246 0.1234
                         'International Tables Vol C Tables 4.2.6.8 and 6.1.1.4'
_computing_data_collection     'CrystalClear (Rigaku/MSC, 2005)'
_computing_cell_refinement     'CrystalClear (Rigaku/MSC, 2005)'
_computing_data_reduction     'CrystalStructure (Rigaku/MSC, 2005)'
_computing_structure_solution     'SHELXS97 (Sheldrick, 2008)'
_computing_structure_refinement     'SHELXL97 (Sheldrick, 2008)'
_computing_molecular_graphics     'SHELXTL (Sheldrick, 2008)'
_computing_publication_material     'SHELXTL (Sheldrick, 2008)'
loop_
    _atom_site_type_symbol
    _atom_site_label
    _atom_site_fract_x
    _atom_site_fract_y
    _atom_site_fract_z
    _atom_site_U_iso_or_equiv
    _atom_site_adp_type
    _atom_site_calc_flag
    _atom_site_refinement_flags
    _atom_site_occupancy
    _atom_site_disorder_assembly
    _atom_site_disorder_group
    S S1 0.14334(7) 1.12794(6) 0.94643(6) 0.02210(19) Uani d . 1 . .
    S S2 0.47504(8) 1.33865(7) 0.40927(6) 0.0302(2) Uani d . 1 . .
    O O1 0.48084(19) 0.83813(16) 0.82983(16) 0.0242(4) Uani d . 1 . .
    O O2 0.30123(19) 1.00328(16) 0.63446(14) 0.0231(4) Uani d . 1 . .
    N N1 0.4251(2) 1.05227(19) 0.83207(17) 0.0178(5) Uani d . 1 . .
    H H1 0.488(3) 0.992(2) 0.814(2) 0.021 Uiso d . 1 . .
    N N2 0.2372(2) 0.92516(18) 0.90634(17) 0.0179(5) Uani d . 1 . .
    H H2A 0.146(3) 0.911(2) 0.941(2) 0.021 Uiso d . 1 . .
    N N3 0.4218(2) 1.1856(2) 0.61854(19) 0.0199(5) Uani d . 1 . .
    H H3A 0.384(3) 1.124(3) 0.650(3) 0.024 Uiso d . 1 . .
    N N4 0.3551(2) 1.1461(2) 0.47074(19) 0.0223(5) Uani d . 1 . .
    H H4A 0.356(3) 1.171(3) 0.397(3) 0.027 Uiso d . 1 . .
    C C1 0.4825(2) 1.2304(2) 0.6873(2) 0.0173(5) Uani d . 1 . .
    C C2 0.5430(3) 1.3339(2) 0.6541(2) 0.0219(6) Uani d . 1 . .
    H H2 0.5435 1.3827 0.5792 0.026 Uiso calc R 1 . .
    C C3 0.6027(3) 1.3653(2) 0.7308(2) 0.0219(6) Uani d . 1 . .
    H H3 0.6460 1.4353 0.7075 0.026 Uiso calc R 1 . .
    C C4 0.6001(3) 1.2962(2) 0.8410(2) 0.0240(6) Uani d . 1 . .
    H H4 0.6407 1.3192 0.8927 0.029 Uiso calc R 1 . .
    C C5 0.5384(3) 1.1938(2) 0.8755(2) 0.0221(6) Uani d . 1 . .
    H H5 0.5356 1.1465 0.9512 0.026 Uiso calc R 1 . .
    C C6 0.4806(3) 1.1607(2) 0.7992(2) 0.0172(5) Uani d . 1 . .
    C C7 0.2774(3) 1.0316(2) 0.8916(2) 0.0168(5) Uani d . 1 . .
    C C8 0.3352(3) 0.8358(2) 0.8680(2) 0.0178(5) Uani d . 1 . .
    C C9 0.2575(3) 0.7382(2) 0.8759(2) 0.0181(5) Uani d . 1 . .
    C C10 0.1037(3) 0.7483(2) 0.86101(19) 0.0175(5) Uani d . 1 . .
    H H10 0.0395 0.8199 0.8535 0.021 Uiso calc R 1 . .
    C C11 0.0400(3) 0.6543(2) 0.8567(2) 0.0187(5) Uani d . 1 . .
    C C12 -0.1169(3) 0.6634(2) 0.8383(2) 0.0252(6) Uani d . 1 . .
    H H12 -0.1859 0.7327 0.8362 0.030 Uiso calc R 1 . .
    C C13 -0.1691(3) 0.5734(3) 0.8237(2) 0.0302(7) Uani d . 1 . .
    H H13 -0.2731 0.5810 0.8098 0.036 Uiso calc R 1 . .
    C C14 -0.0691(3) 0.4691(3) 0.8292(2) 0.0317(7) Uani d . 1 . .
    H H14 -0.1058 0.4072 0.8179 0.038 Uiso calc R 1 . .
    C C15 0.0794(3) 0.4564(2) 0.8507(2) 0.0286(7) Uani d . 1 . .
    H H15 0.1444 0.3852 0.8560 0.034 Uiso calc R 1 . .
    C C16 0.1376(3) 0.5477(2) 0.8651(2) 0.0213(6) Uani d . 1 . .
    C C17 0.2939(3) 0.5386(2) 0.8852(2) 0.0228(6) Uani d . 1 . .
    H H17 0.3583 0.4670 0.8957 0.027 Uiso calc R 1 . .
    C C18 0.3520(3) 0.6298(2) 0.8896(2) 0.0217(6) Uani d . 1 . .
    H H18 0.4571 0.6217 0.9019 0.026 Uiso calc R 1 . .
    C C19 0.4172(3) 1.2218(2) 0.5070(2) 0.0191(6) Uani d . 1 . .
    C C20 0.2990(3) 1.0445(2) 0.5323(2) 0.0198(6) Uani d . 1 . .
    C C21 0.2338(3) 0.9850(2) 0.4698(2) 0.0182(6) Uani d . 1 . .
    C C22 0.2170(3) 1.0319(2) 0.3545(2) 0.0214(6) Uani d . 1 . .
    H H22 0.2506 1.1039 0.3120 0.026 Uiso calc R 1 . .
    C C23 0.1522(3) 0.9726(2) 0.3048(2) 0.0247(6) Uani d . 1 . .
    H H23 0.1422 1.0042 0.2275 0.030 Uiso calc R 1 . .
    C C24 0.0999(3) 0.8658(2) 0.3658(2) 0.0235(6) Uani d . 1 . .
    C C25 0.0246(3) 0.8052(3) 0.3189(2) 0.0284(7) Uani d . 1 . .
    H H25 0.0109 0.8356 0.2423 0.034 Uiso calc R 1 . .
    C C26 -0.0282(3) 0.7038(3) 0.3824(3) 0.0317(7) Uani d . 1 . .
    H H26 -0.0808 0.6655 0.3501 0.038 Uiso calc R 1 . .
    C C27 -0.0059(3) 0.6551(3) 0.4952(3) 0.0316(7) Uani d . 1 . .
    H H27 -0.0426 0.5841 0.5384 0.038 Uiso calc R 1 . .
    C C28 0.0691(3) 0.7109(3) 0.5422(2) 0.0280(7) Uani d . 1 . .
    H H28 0.0869 0.6770 0.6174 0.034 Uiso calc R 1 . .
    C C29 0.1199(3) 0.8177(2) 0.4805(2) 0.0201(6) Uani d . 1 . .
    C C30 0.1876(3) 0.8804(2) 0.5296(2) 0.0203(6) Uani d . 1 . .
    H H30 0.2012 0.8490 0.6060 0.024 Uiso calc R 1 . .
loop_
    _atom_site_aniso_label
    _atom_site_aniso_U_11
    _atom_site_aniso_U_22
    _atom_site_aniso_U_33
    _atom_site_aniso_U_12
    _atom_site_aniso_U_13
    _atom_site_aniso_U_23
    S1 0.0227(3) 0.0185(4) 0.0251(3) -0.0060(3) 0.0016(2) -0.0097(3)
    S2 0.0430(4) 0.0245(5) 0.0217(4) -0.0143(3) -0.0095(3) 0.0041(3)
    O1 0.0205(9) 0.0215(12) 0.0295(10) -0.0025(7) -0.0020(7) -0.0084(9)
    O2 0.0329(10) 0.0215(12) 0.0157(9) -0.0084(8) -0.0052(7) -0.0030(9)
    N1 0.0202(10) 0.0148(13) 0.0186(10) -0.0048(9) -0.0026(8) -0.0046(10)
    N2 0.0182(9) 0.0161(13) 0.0189(10) -0.0071(9) 0.0011(8) -0.0053(10)
    N3 0.0232(10) 0.0165(14) 0.0209(11) -0.0080(9) -0.0033(8) -0.0042(10)
    N4 0.0297(11) 0.0214(14) 0.0155(11) -0.0066(9) -0.0040(9) -0.0031(10)
    C1 0.0167(11) 0.0154(15) 0.0191(12) -0.0041(10) -0.0018(9) -0.0039(11)
    C2 0.0220(12) 0.0178(16) 0.0232(13) -0.0021(10) -0.0036(10) -0.0029(12)
    C3 0.0199(12) 0.0147(16) 0.0309(14) -0.0049(10) -0.0019(10) -0.0072(12)
    C4 0.0238(12) 0.0221(17) 0.0289(14) -0.0046(11) -0.0067(10) -0.0091(13)
    C5 0.0231(12) 0.0234(17) 0.0199(13) -0.0059(11) -0.0037(10) -0.0051(12)
    C6 0.0157(11) 0.0130(15) 0.0220(12) -0.0036(9) 0.0002(9) -0.0061(11)
    C7 0.0194(11) 0.0193(16) 0.0121(11) -0.0046(10) -0.0051(9) -0.0022(11)
    C8 0.0222(12) 0.0156(15) 0.0150(11) -0.0025(10) -0.0052(9) -0.0023(11)
    C9 0.0242(12) 0.0149(15) 0.0122(11) -0.0052(10) 0.0012(9) -0.0021(11)
    C10 0.0219(11) 0.0137(15) 0.0143(12) -0.0014(10) -0.0022(9) -0.0022(11)
    C11 0.0242(12) 0.0192(16) 0.0116(11) -0.0073(10) -0.0002(9) -0.0030(11)
    C12 0.0253(13) 0.0301(18) 0.0209(13) -0.0062(11) -0.0044(10) -0.0070(13)
    C13 0.0243(13) 0.046(2) 0.0246(14) -0.0168(12) 0.0006(10) -0.0136(15)
    C14 0.0381(15) 0.035(2) 0.0268(15) -0.0243(13) 0.0089(12) -0.0161(15)
    C15 0.0372(15) 0.0231(18) 0.0237(14) -0.0118(12) 0.0072(11) -0.0108(13)
    C16 0.0279(13) 0.0179(16) 0.0160(12) -0.0070(10) 0.0037(9) -0.0062(12)
    C17 0.0255(12) 0.0164(16) 0.0214(13) 0.0006(11) 0.0019(10) -0.0060(12)
    C18 0.0220(12) 0.0208(16) 0.0186(12) -0.0014(10) -0.0009(10) -0.0037(12)
    C19 0.0211(12) 0.0155(15) 0.0201(13) -0.0038(10) -0.0033(9) -0.0038(12)
    C20 0.0183(12) 0.0187(16) 0.0202(13) -0.0028(10) -0.0007(9) -0.0048(12)
    C21 0.0189(11) 0.0175(16) 0.0162(12) -0.0008(10) -0.0011(9) -0.0050(12)
    C22 0.0235(12) 0.0180(16) 0.0198(13) -0.0019(10) -0.0014(10) -0.0041(12)
    C23 0.0245(12) 0.0300(18) 0.0188(13) 0.0060(11) -0.0063(10) -0.0095(13)
    C24 0.0153(11) 0.0304(18) 0.0263(14) 0.0049(11) -0.0019(10) -0.0166(13)
    C25 0.0225(12) 0.041(2) 0.0274(14) 0.0044(12) -0.0082(11) -0.0203(15)
    C26 0.0231(13) 0.040(2) 0.0413(17) -0.0027(12) -0.0042(12) -0.0284(17)
    C27 0.0287(14) 0.033(2) 0.0354(16) -0.0093(12) 0.0038(12) -0.0188(15)
    C28 0.0298(13) 0.0314(19) 0.0235(14) -0.0078(12) 0.0014(11) -0.0124(14)
    C29 0.0173(11) 0.0248(17) 0.0191(12) -0.0015(10) 0.0015(9) -0.0125(12)
    C30 0.0213(12) 0.0244(17) 0.0149(12) -0.0017(10) -0.0006(9) -0.0085(12)
_geom_special_details
;
All e.s.d.'s (except the e.s.d. in the dihedral angle between two l.s.
planes) are estimated using the full covariance matrix. The cell e.s.d.'s
are taken into account individually in the estimation of e.s.d.'s in
distances, angles and torsion angles; correlations between e.s.d.'s in cell
parameters are only used when they are defined by crystal symmetry. An
approximate (isotropic) treatment of cell e.s.d.'s is used for estimating
e.s.d.'s involving l.s. planes.
;
loop_
    _geom_bond_atom_site_label_1
    _geom_bond_atom_site_label_2
    _geom_bond_site_symmetry_2
    _geom_bond_distance
    _geom_bond_publ_flag
    S1 C7 . 1.677(2) ?
    S2 C19 . 1.657(3) ?
    O1 C8 . 1.234(3) ?
    O2 C20 . 1.231(3) ?
    N1 C7 . 1.334(3) ?
    N1 C6 . 1.427(3) ?
    N1 H1 . 0.89(2) ?
    N2 C7 . 1.381(3) ?
    N2 C8 . 1.392(3) ?
    N2 H2A . 0.82(3) ?
    N3 C19 . 1.343(3) ?
    N3 C1 . 1.409(3) ?
    N3 H3A . 0.83(3) ?
    N4 C20 . 1.372(4) ?
    N4 C19 . 1.405(3) ?
    N4 H4A . 0.88(3) ?
    C1 C2 . 1.389(4) ?
    C1 C6 . 1.405(4) ?
    C2 C3 . 1.387(3) ?
    C2 H2 . 0.9500 ?
    C3 C4 . 1.385(4) ?
    C3 H3 . 0.9500 ?
    C4 C5 . 1.381(4) ?
    C4 H4 . 0.9500 ?
    C5 C6 . 1.385(3) ?
    C5 H5 . 0.9500 ?
    C8 C9 . 1.468(3) ?
    C9 C10 . 1.379(3) ?
    C9 C18 . 1.427(3) ?
    C10 C11 . 1.409(3) ?
    C10 H10 . 0.9500 ?
    C11 C16 . 1.423(3) ?
    C11 C12 . 1.424(3) ?
    C12 C13 . 1.364(4) ?
    C12 H12 . 0.9500 ?
    C13 C14 . 1.412(4) ?
    C13 H13 . 0.9500 ?
    C14 C15 . 1.362(4) ?
    C14 H14 . 0.9500 ?
    C15 C16 . 1.407(4) ?
    C15 H15 . 0.9500 ?
    C16 C17 . 1.427(3) ?
    C17 C18 . 1.350(4) ?
    C17 H17 . 0.9500 ?
    C18 H18 . 0.9500 ?
    C20 C21 . 1.496(3) ?
    C21 C30 . 1.367(4) ?
    C21 C22 . 1.422(3) ?
    C22 C23 . 1.371(3) ?
    C22 H22 . 0.9500 ?
    C23 C24 . 1.412(4) ?
    C23 H23 . 0.9500 ?
    C24 C25 . 1.418(3) ?
    C24 C29 . 1.424(4) ?
    C25 C26 . 1.363(4) ?
    C25 H25 . 0.9500 ?
    C26 C27 . 1.409(4) ?
    C26 H26 . 0.9500 ?
    C27 C28 . 1.374(4) ?
    C27 H27 . 0.9500 ?
    C28 C29 . 1.409(4) ?
    C28 H28 . 0.9500 ?
    C29 C30 . 1.414(3) ?
    C30 H30 . 0.9500 ?
loop_
    _geom_angle_atom_site_label_1
    _geom_angle_atom_site_label_2
    _geom_angle_atom_site_label_3
    _geom_angle_site_symmetry_1
    _geom_angle_site_symmetry_3
    _geom_angle
    _geom_angle_publ_flag
    C7 N1 C6 . . 123.9(2) ?
    C7 N1 H1 . . 114.4(18) ?
    C6 N1 H1 . . 121.7(18) ?
    C7 N2 C8 . . 127.1(2) ?
    C7 N2 H2A . . 118.4(19) ?
    C8 N2 H2A . . 114.5(19) ?
    C19 N3 C1 . . 131.8(2) ?
    C19 N3 H3A . . 111.8(19) ?
    C1 N3 H3A . . 116.4(19) ?
    C20 N4 C19 . . 129.6(2) ?
    C20 N4 H4A . . 119.2(19) ?
    C19 N4 H4A . . 111.2(19) ?
    C2 C1 C6 . . 119.0(2) ?
    C2 C1 N3 . . 126.2(2) ?
    C6 C1 N3 . . 114.8(2) ?
    C3 C2 C1 . . 119.5(3) ?
    C3 C2 H2 . . 120.2 ?
    C1 C2 H2 . . 120.2 ?
    C4 C3 C2 . . 121.1(3) ?
    C4 C3 H3 . . 119.5 ?
    C2 C3 H3 . . 119.5 ?
    C5 C4 C3 . . 120.0(2) ?
    C5 C4 H4 . . 120.0 ?
    C3 C4 H4 . . 120.0 ?
    C4 C5 C6 . . 119.5(3) ?
    C4 C5 H5 . . 120.2 ?
    C6 C5 H5 . . 120.2 ?
    C5 C6 C1 . . 120.9(3) ?
    C5 C6 N1 . . 119.9(2) ?
    C1 C6 N1 . . 119.2(2) ?
    N1 C7 N2 . . 116.73(19) ?
    N1 C7 S1 . . 123.0(2) ?
    N2 C7 S1 . . 120.30(17) ?
    O1 C8 N2 . . 121.6(2) ?
    O1 C8 C9 . . 121.5(2) ?
    N2 C8 C9 . . 116.90(19) ?
    C10 C9 C18 . . 119.0(2) ?
    C10 C9 C8 . . 123.1(2) ?
    C18 C9 C8 . . 117.6(2) ?
    C9 C10 C11 . . 121.3(2) ?
    C9 C10 H10 . . 119.4 ?
    C11 C10 H10 . . 119.4 ?
    C10 C11 C16 . . 119.3(2) ?
    C10 C11 C12 . . 122.2(2) ?
    C16 C11 C12 . . 118.4(2) ?
    C13 C12 C11 . . 120.6(2) ?
    C13 C12 H12 . . 119.7 ?
    C11 C12 H12 . . 119.7 ?
    C12 C13 C14 . . 120.3(2) ?
    C12 C13 H13 . . 119.9 ?
    C14 C13 H13 . . 119.9 ?
    C15 C14 C13 . . 120.6(3) ?
    C15 C14 H14 . . 119.7 ?
    C13 C14 H14 . . 119.7 ?
    C14 C15 C16 . . 120.7(3) ?
    C14 C15 H15 . . 119.7 ?
    C16 C15 H15 . . 119.7 ?
    C15 C16 C11 . . 119.4(2) ?
    C15 C16 C17 . . 122.4(2) ?
    C11 C16 C17 . . 118.2(2) ?
    C18 C17 C16 . . 121.3(2) ?
    C18 C17 H17 . . 119.4 ?
    C16 C17 H17 . . 119.4 ?
    C17 C18 C9 . . 120.8(2) ?
    C17 C18 H18 . . 119.6 ?
    C9 C18 H18 . . 119.6 ?
    N3 C19 N4 . . 113.0(2) ?
    N3 C19 S2 . . 129.7(2) ?
    N4 C19 S2 . . 117.24(19) ?
    O2 C20 N4 . . 122.1(2) ?
    O2 C20 C21 . . 120.9(2) ?
    N4 C20 C21 . . 117.0(2) ?
    C30 C21 C22 . . 119.7(2) ?
    C30 C21 C20 . . 116.7(2) ?
    C22 C21 C20 . . 123.6(2) ?
    C23 C22 C21 . . 119.7(3) ?
    C23 C22 H22 . . 120.1 ?
    C21 C22 H22 . . 120.1 ?
    C22 C23 C24 . . 121.6(2) ?
    C22 C23 H23 . . 119.2 ?
    C24 C23 H23 . . 119.2 ?
    C23 C24 C25 . . 122.9(3) ?
    C23 C24 C29 . . 118.7(2) ?
    C25 C24 C29 . . 118.4(3) ?
    C26 C25 C24 . . 120.7(3) ?
    C26 C25 H25 . . 119.6 ?
    C24 C25 H25 . . 119.6 ?
    C25 C26 C27 . . 121.0(2) ?
    C25 C26 H26 . . 119.5 ?
    C27 C26 H26 . . 119.5 ?
    C28 C27 C26 . . 119.6(3) ?
    C28 C27 H27 . . 120.2 ?
    C26 C27 H27 . . 120.2 ?
    C27 C28 C29 . . 120.9(3) ?
    C27 C28 H28 . . 119.6 ?
    C29 C28 H28 . . 119.6 ?
    C28 C29 C30 . . 122.0(2) ?
    C28 C29 C24 . . 119.4(2) ?
    C30 C29 C24 . . 118.6(3) ?
    C21 C30 C29 . . 121.7(2) ?
    C21 C30 H30 . . 119.1 ?
    C29 C30 H30 . . 119.1 ?
loop_
    _geom_torsion_atom_site_label_1
    _geom_torsion_atom_site_label_2
    _geom_torsion_atom_site_label_3
    _geom_torsion_atom_site_label_4
    _geom_torsion_site_symmetry_1
    _geom_torsion_site_symmetry_2
    _geom_torsion_site_symmetry_3
    _geom_torsion_site_symmetry_4
    _geom_torsion
    _geom_torsion_publ_flag
    C19 N3 C1 C2 . . . . 6.0(4) ?
    C19 N3 C1 C6 . . . . -173.4(2) ?
    C6 C1 C2 C3 . . . . 1.1(3) ?
    N3 C1 C2 C3 . . . . -178.3(2) ?
    C1 C2 C3 C4 . . . . -1.3(3) ?
    C2 C3 C4 C5 . . . . 0.5(3) ?
    C3 C4 C5 C6 . . . . 0.5(3) ?
    C4 C5 C6 C1 . . . . -0.6(3) ?
    C4 C5 C6 N1 . . . . 176.5(2) ?
    C2 C1 C6 C5 . . . . -0.2(3) ?
    N3 C1 C6 C5 . . . . 179.30(19) ?
    C2 C1 C6 N1 . . . . -177.28(19) ?
    N3 C1 C6 N1 . . . . 2.2(3) ?
    C7 N1 C6 C5 . . . . 84.1(3) ?
    C7 N1 C6 C1 . . . . -98.8(3) ?
    C6 N1 C7 N2 . . . . 173.5(2) ?
    C6 N1 C7 S1 . . . . -6.2(3) ?
    C8 N2 C7 N1 . . . . 1.5(3) ?
    C8 N2 C7 S1 . . . . -178.83(18) ?
    C7 N2 C8 O1 . . . . 11.1(4) ?
    C7 N2 C8 C9 . . . . -169.4(2) ?
    O1 C8 C9 C10 . . . . -146.3(2) ?
    N2 C8 C9 C10 . . . . 34.2(3) ?
    O1 C8 C9 C18 . . . . 27.9(3) ?
    N2 C8 C9 C18 . . . . -151.6(2) ?
    C18 C9 C10 C11 . . . . -1.3(4) ?
    C8 C9 C10 C11 . . . . 172.9(2) ?
    C9 C10 C11 C16 . . . . -1.5(4) ?
    C9 C10 C11 C12 . . . . -178.3(2) ?
    C10 C11 C12 C13 . . . . 173.7(2) ?
    C16 C11 C12 C13 . . . . -3.1(4) ?
    C11 C12 C13 C14 . . . . 1.4(4) ?
    C12 C13 C14 C15 . . . . 0.9(4) ?
    C13 C14 C15 C16 . . . . -1.5(4) ?
    C14 C15 C16 C11 . . . . -0.3(4) ?
    C14 C15 C16 C17 . . . . -178.6(2) ?
    C10 C11 C16 C15 . . . . -174.4(2) ?
    C12 C11 C16 C15 . . . . 2.5(4) ?
    C10 C11 C16 C17 . . . . 4.0(3) ?
    C12 C11 C16 C17 . . . . -179.1(2) ?
    C15 C16 C17 C18 . . . . 174.6(2) ?
    C11 C16 C17 C18 . . . . -3.7(4) ?
    C16 C17 C18 C9 . . . . 1.0(4) ?
    C10 C9 C18 C17 . . . . 1.6(4) ?
    C8 C9 C18 C17 . . . . -172.9(2) ?
    C1 N3 C19 N4 . . . . 175.7(2) ?
    C1 N3 C19 S2 . . . . -3.4(4) ?
    C20 N4 C19 N3 . . . . 0.8(3) ?
    C20 N4 C19 S2 . . . . -179.98(18) ?
    C19 N4 C20 O2 . . . . -2.2(4) ?
    C19 N4 C20 C21 . . . . 177.61(19) ?
    O2 C20 C21 C30 . . . . -4.2(3) ?
    N4 C20 C21 C30 . . . . 175.96(18) ?
    O2 C20 C21 C22 . . . . 175.2(2) ?
    N4 C20 C21 C22 . . . . -4.7(3) ?
    C30 C21 C22 C23 . . . . 1.0(3) ?
    C20 C21 C22 C23 . . . . -178.31(18) ?
    C21 C22 C23 C24 . . . . 0.5(3) ?
    C22 C23 C24 C25 . . . . 176.6(2) ?
    C22 C23 C24 C29 . . . . -1.9(3) ?
    C23 C24 C25 C26 . . . . -178.0(2) ?
    C29 C24 C25 C26 . . . . 0.4(3) ?
    C24 C25 C26 C27 . . . . -1.6(3) ?
    C25 C26 C27 C28 . . . . 0.5(3) ?
    C26 C27 C28 C29 . . . . 1.8(3) ?
    C27 C28 C29 C30 . . . . 175.7(2) ?
    C27 C28 C29 C24 . . . . -3.0(3) ?
    C23 C24 C29 C28 . . . . -179.69(19) ?
    C25 C24 C29 C28 . . . . 1.8(3) ?
    C23 C24 C29 C30 . . . . 1.6(3) ?
    C25 C24 C29 C30 . . . . -176.88(19) ?
    C22 C21 C30 C29 . . . . -1.3(3) ?
    C20 C21 C30 C29 . . . . 178.12(18) ?
    C28 C29 C30 C21 . . . . -178.7(2) ?
    C24 C29 C30 C21 . . . . -0.1(3) ?
loop_
    _geom_hbond_atom_site_label_D
    _geom_hbond_atom_site_label_H
    _geom_hbond_atom_site_label_A
    _geom_hbond_site_symmetry_A
    _geom_hbond_distance_DH
    _geom_hbond_distance_HA
    _geom_hbond_distance_DA
    _geom_hbond_angle_DHA
    N1 H1 O1 . 0.89(2) 1.88(3) 2.624(3) 140(2)
    N2 H2A S1 2_577 0.82(3) 2.60(3) 3.418(2) 178(2)
    N3 H3A O2 . 0.83(3) 1.88(3) 2.613(3) 148(3)
    N3 H3A N1 . 0.83(3) 2.28(3) 2.693(3) 111(2)
    C28 H28 Cg3 1_555 0.95 2.76 3.621(2) 151.9(16)
data_global
_journal_date_recd_electronic     2008-08-12
_journal_date_accepted     2008-08-14
_journal_name_full     'Acta Crystallographica, Section E'
_journal_year     2008
_journal_volume     64
_journal_issue      9
_journal_page_first     o1780
_journal_page_last     o1780
_journal_paper_category     QO
_journal_coeditor_code     HK2511
_publ_contact_author_name     'Hai-Tang Du'
_publ_contact_author_address
;
 Institute of Natural Products,
 Research Center for Eco-Environmental Sciences,
 Guiyang College,
 Guiyang 550005
 People's Republic of China
;
_publ_contact_author_email     haitangdu@gz139.com.cn
_publ_contact_author_fax     ?
_publ_contact_author_phone     ?
_publ_section_title
;
3,3'-Di-2-naphthoyl-1,1'-(<i>o</i>-phenylene)dithiourea
;
loop_
    _publ_author_name
    _publ_author_address
    'Hai-Tang Du'
;
  Institute of Natural Products,
  Research Center for Eco-Environmental Sciences,
  Guiyang College,
  Guiyang 550005
  People's Republic of China
;
    'Hai-Jun Du'
;
  School of Chemistry and Environmental Sciences,
  Guizhou University for Nationalities,
  Guiyang 550025
  People's Republic of China
;
    'Weiyi Zhou'
;
  Analytical Center,
  Tianjin University,
  Tianjin 300072
  People's Republic of China
;
