# Supplementary material for: 3,3′-Di-2-naphthoyl-1,1′-(o-phenyl­ene)dithio­urea
Source: Acta Crystallogr Sect E Struct Rep Online. 2008 Aug 20;64(Pt 9):o1780. doi: 10.1107/S1600536808026299 (PMC2960656; doi:10.1107/S1600536808026299)
Supplement: Supplementary file 2 [file e-64-o1780-Isup2.hkl]

# 
# h,k,l, Fc-squared, Fo-squared, sigma(Fo-squared) and status flag 
# 
data_I
_shelx_title ' R80731C in P-1' 
_shelx_refln_list_code          4 
_shelx_F_calc_maximum      196.98 
_exptl_crystal_F_000       556.00 
_reflns_d_resolution_high  0.8402 
 
loop_ 
 _symmetry_equiv_pos_as_xyz 
 'x, y, z' 
 '-x, -y, -z' 
 
_cell_length_a     8.7135 
_cell_length_b    12.4535 
_cell_length_c    12.5408 
_cell_angle_alpha  72.326 
_cell_angle_beta   74.553 
_cell_angle_gamma  78.891 
 
_shelx_F_squared_multiplier     1.000 
 
loop_ 
 _refln_index_h 
 _refln_index_k 
 _refln_index_l 
 _refln_F_squared_calc 
 _refln_F_squared_meas 
 _refln_F_squared_sigma 
 _refln_observed_status 
   1   0   0      318.97      280.14     15.75 o 
   2   0   0     2829.49     2555.34     54.35 o 
   3   0   0     2089.35     2092.40     42.22 o 
   4   0   0        2.74        8.38      2.61 o 
   5   0   0      769.88      785.67     11.25 o 
   6   0   0       89.45       70.77     11.52 o 
   7   0   0      154.89      154.65     12.66 o 
   8   0   0      145.51      143.68     21.62 o 
   9   0   0        0.08        3.71      3.81 o 
  -9   1   0      100.68       79.47     18.09 o 
  -8   1   0      148.15      130.28     18.14 o 
  -7   1   0      377.43      386.10     20.33 o 
  -6   1   0      131.30      136.42      5.71 o 
  -5   1   0       93.74       90.42      8.58 o 
  -4   1   0      304.66      276.48      7.86 o 
  -3   1   0      467.79      488.77     16.47 o 
  -2   1   0     5928.16     5426.01    167.75 o 
  -1   1   0     2765.61     2371.15     38.95 o 
   0   1   0     3688.67     1266.93     47.04 o 
   1   1   0       38.04       34.29      2.66 o 
   2   1   0     3264.24     3002.10     60.68 o 
   3   1   0      487.93      464.14     11.23 o 
   4   1   0     1330.65     1526.95     43.17 o 
   5   1   0      119.29      121.72     11.20 o 
   6   1   0      239.69      238.53     15.48 o 
   7   1   0        6.43        5.09      6.81 o 
   8   1   0       19.68       17.66      8.39 o 
   9   1   0        0.51       -3.71      5.74 o 
  -9   2   0       17.21       12.81      8.08 o 
  -8   2   0       88.96       92.67     17.73 o 
  -7   2   0        2.42        3.94      2.06 o 
  -6   2   0        5.36        6.67      2.21 o 
  -5   2   0      374.98      368.92     24.42 o 
  -4   2   0        4.32        8.06      2.84 o 
  -3   2   0      915.05      828.22     36.13 o 
  -2   2   0    23372.84    23596.08   2175.52 o 
  -1   2   0     3296.86     3070.58     62.26 o 
   0   2   0      759.76      686.56     33.67 o 
   1   2   0      116.29      109.80     14.18 o 
   2   2   0     3211.52     3162.56    230.28 o 
   3   2   0      123.28      104.00     21.15 o 
   4   2   0       17.02       17.41     34.66 o 
   5   2   0      239.69      211.86     27.21 o 
   6   2   0       54.72       67.26     19.15 o 
   7   2   0      311.05      302.49     24.19 o 
   8   2   0     1147.83     1218.93     60.30 o 
   9   2   0       11.62       10.90      7.14 o 
  -9   3   0        0.02        6.03      4.56 o 
  -8   3   0        7.25        8.83      5.19 o 
  -7   3   0        5.02        3.90      2.93 o 
  -6   3   0      476.47      537.62     14.54 o 
  -5   3   0       30.98       39.32      6.94 o 
  -4   3   0     1437.37     1484.71     16.44 o 
  -3   3   0      784.68      876.59     17.57 o 
  -2   3   0       21.17       22.74      6.53 o 
  -1   3   0       56.52       60.29      4.58 o 
   0   3   0      150.85      212.35     98.15 o 
   1   3   0      812.33     1315.22    129.34 o 
   2   3   0      694.74      714.24     23.74 o 
   3   3   0      273.10      297.98     39.41 o 
   4   3   0      939.98      904.90     41.10 o 
   5   3   0      209.45      240.51     26.61 o 
   6   3   0        4.78       16.23     38.33 o 
   7   3   0        3.08       12.01     31.69 o 
   8   3   0       64.00       80.75     24.19 o 
   9   3   0        3.88        5.98      4.78 o 
  -9   4   0        2.08        4.74      2.58 o 
  -8   4   0      155.11      159.88     22.21 o 
  -7   4   0      198.03      203.10     13.36 o 
  -6   4   0     1992.81     2157.69    131.48 o 
  -5   4   0        0.22        1.09      2.44 o 
  -4   4   0     1190.12     1268.11     37.41 o 
  -3   4   0      582.76      579.57     14.51 o 
  -2   4   0      804.19      807.46     20.39 o 
  -1   4   0      275.17      286.76     25.92 o 
   0   4   0      814.78      835.69     62.18 o 
   1   4   0       49.50       83.41     98.85 o 
   2   4   0     1702.01     1976.81     60.37 o 
   3   4   0      830.01      859.05    113.95 o 
   4   4   0       61.59       66.91     11.67 o 
   5   4   0      131.87      133.10     39.41 o 
   6   4   0       44.85       54.42     21.59 o 
   7   4   0      127.16      135.10     26.79 o 
   8   4   0       60.07       54.25     17.45 o 
   9   4   0       79.26       97.83     19.25 o 
  -8   5   0       13.79       16.20      4.33 o 
  -7   5   0       79.65       74.76     13.64 o 
  -6   5   0      259.94      252.90     21.77 o 
  -5   5   0      144.60      143.02     10.78 o 
  -4   5   0      153.28      144.79      8.32 o 
  -3   5   0      102.23      107.72     13.97 o 
  -2   5   0     1061.61     1153.55     28.99 o 
  -1   5   0     1608.40     1638.03     41.22 o 
   0   5   0      169.19      144.00     65.75 o 
   1   5   0      899.75     1060.02    102.71 o 
   2   5   0      792.57      873.32     65.17 o 
   3   5   0       31.57       13.58     60.50 o 
   4   5   0       37.78       58.86     13.10 o 
   5   5   0      155.31      187.43     45.93 o 
   6   5   0      167.45      200.74     78.42 o 
   7   5   0       18.48       43.36     88.11 o 
   8   5   0       23.71       29.31     32.68 o 
   9   5   0      540.39      610.70     69.90 o 
  -8   6   0        0.78        2.91      1.92 o 
  -7   6   0       37.12       31.77      8.42 o 
  -6   6   0       93.08       91.96     14.11 o 
  -5   6   0       48.12       50.65      3.22 o 
  -4   6   0      114.36      108.80     13.12 o 
  -3   6   0      100.89       86.59      9.05 o 
  -2   6   0      248.37      270.36     19.56 o 
  -1   6   0      405.51      348.18     68.12 o 
   0   6   0     5307.80     5588.17    238.15 o 
   1   6   0     1408.08     1454.01     94.60 o 
   2   6   0     4011.18     4338.45     62.52 o 
   3   6   0       16.27       13.43     10.90 o 
   4   6   0      181.19      206.62     68.96 o 
   5   6   0     2063.90     1982.10    156.93 o 
   6   6   0      716.49      856.54     67.40 o 
   7   6   0        0.47        1.01     31.33 o 
   8   6   0       38.54       50.32     13.16 o 
   9   6   0      870.58     1058.23     68.67 o 
  -8   7   0       14.85       10.81      3.97 o 
  -7   7   0       42.85       38.19      5.47 o 
  -6   7   0      164.55      170.45     21.12 o 
  -5   7   0       10.63       11.26      5.59 o 
  -4   7   0      254.76      259.85     15.35 o 
  -3   7   0      119.27      104.42     17.79 o 
  -2   7   0     1856.18     1965.92     48.08 o 
  -1   7   0      834.42      948.79     99.57 o 
   0   7   0      251.16      274.57     15.73 o 
   1   7   0      508.16      668.49    109.41 o 
   2   7   0      197.43      228.99     53.84 o 
   3   7   0        2.24        3.40     23.08 o 
   4   7   0      433.40      456.18     51.40 o 
   5   7   0      819.04      848.31     99.93 o 
   6   7   0       87.23       89.27     27.88 o 
   7   7   0       89.99       84.77     24.08 o 
   8   7   0       84.18       76.72     34.02 o 
   9   7   0       17.72       21.72     27.33 o 
  -7   8   0        6.55        5.60      2.41 o 
  -6   8   0      118.24      118.89     37.43 o 
  -5   8   0       19.07       15.80      3.32 o 
  -4   8   0       49.47       53.91      6.56 o 
  -3   8   0      322.19      370.08      9.27 o 
  -2   8   0      619.73      710.49     26.43 o 
  -1   8   0      482.31      498.85     17.35 o 
   0   8   0        0.07        2.57      7.04 o 
   1   8   0        6.68        3.45     14.28 o 
   2   8   0      571.06      637.56     88.36 o 
   3   8   0      164.86      188.68     89.13 o 
   4   8   0      700.99      803.11    149.96 o 
   5   8   0        0.96        4.63     52.87 o 
   6   8   0        1.38       -2.47     53.93 o 
   7   8   0        8.79       18.75     16.38 o 
   8   8   0       22.80       32.21      7.38 o 
  -6   9   0        0.15        5.64      6.32 o 
  -5   9   0       30.14       34.54      9.65 o 
  -4   9   0       17.72       17.90      5.07 o 
  -3   9   0      362.11      355.09     16.36 o 
  -2   9   0       47.55       45.46     22.84 o 
  -1   9   0      224.27      230.46     14.81 o 
   0   9   0      363.15      390.59     50.05 o 
   1   9   0       20.40       25.61     14.78 o 
   2   9   0       43.45       21.29     77.16 o 
   3   9   0      398.84      421.91     20.99 o 
   4   9   0       53.33       41.48      9.38 o 
   5   9   0       49.60       43.54     30.83 o 
   6   9   0      519.89      612.88     58.51 o 
   7   9   0       21.40       23.97     25.01 o 
   8   9   0       26.20       20.76     88.52 o 
  -6  10   0      175.20      183.61      8.15 o 
  -5  10   0      117.98       83.99     20.26 o 
  -4  10   0        0.50        4.20      3.81 o 
  -3  10   0      177.38      194.38     36.10 o 
  -2  10   0       53.74       45.81     26.90 o 
  -1  10   0     1277.57     1342.57     87.82 o 
   0  10   0     1217.54     1200.09     61.63 o 
   1  10   0      451.69      485.74    149.57 o 
   2  10   0      182.22      174.92     79.58 o 
   3  10   0       17.42       15.36     15.27 o 
   4  10   0        2.55        7.67     22.31 o 
   5  10   0      444.45      450.90     86.09 o 
   6  10   0       33.58       39.55     17.30 o 
   7  10   0       10.50       10.18     56.25 o 
  -5  11   0        0.33       -0.53      3.23 o 
  -4  11   0      119.32      104.83     13.27 o 
  -3  11   0       40.36       50.94     39.94 o 
  -2  11   0       16.26       23.01     32.83 o 
  -1  11   0       28.47       13.86     39.37 o 
   0  11   0        2.45        4.69     23.76 o 
   1  11   0        0.61        0.86     22.60 o 
   2  11   0       53.43       36.99     25.06 o 
   3  11   0      771.67      867.05    172.22 o 
   4  11   0        8.29       10.55     73.09 o 
   5  11   0        7.71        1.37      7.79 o 
   6  11   0       98.90       61.76     48.51 o 
   7  11   0        4.79        7.75     54.83 o 
  -4  12   0      435.33      400.41     14.62 o 
  -3  12   0      122.94      101.74     16.98 o 
  -2  12   0       97.34       62.81     12.44 o 
  -1  12   0      488.39      443.39     50.25 o 
   0  12   0       31.68       36.92     48.87 o 
   1  12   0      131.01      227.65     82.98 o 
   2  12   0      150.12       95.37     73.86 o 
   3  12   0        1.25      -49.64     84.91 o 
   4  12   0      551.81      433.94    130.64 o 
   5  12   0      256.52      336.20    101.40 o 
   6  12   0       64.21      264.66    104.01 o 
  -2  13   0      118.36       97.52     11.48 o 
  -1  13   0      182.02      209.66     60.78 o 
   0  13   0       76.20      269.48    105.79 o 
   1  13   0        0.52      221.87    111.63 o 
   2  13   0       31.04      169.91    103.58 o 
   3  13   0      199.65      132.09     75.88 o 
   4  13   0        7.38       72.89     68.46 o 
   0  14   0        6.31       -0.68     70.43 o 
   1  14   0       86.11      147.96     82.11 o 
   2  14   0        1.14       41.34     90.98 o 
  -4 -13   1       31.17      -32.80     76.75 o 
  -3 -13   1        0.11       44.00     85.10 o 
  -2 -13   1      349.00      485.07     88.48 o 
  -1 -13   1       80.81       93.35     82.74 o 
   1 -13   1        6.67       15.05      9.60 o 
   2 -13   1        2.83       -5.06     27.93 o 
  -5 -12   1        3.41       64.16     91.13 o 
  -4 -12   1        3.00      -67.92     84.23 o 
  -3 -12   1      133.68      -78.54     96.53 o 
  -2 -12   1       17.58       55.00     84.38 o 
  -1 -12   1       14.41       -6.71     83.80 o 
   0 -12   1       37.53       35.38     18.64 o 
   1 -12   1      118.30      124.99     35.37 o 
   2 -12   1       22.45       22.33      5.79 o 
   3 -12   1        4.03        0.87      2.12 o 
  -6 -11   1       16.75        6.22     32.44 o 
  -5 -11   1        1.32       16.62    141.28 o 
  -4 -11   1        6.93      163.35     84.71 o 
  -3 -11   1      206.01      380.97     99.33 o 
  -2 -11   1      197.76        7.53     83.99 o 
  -1 -11   1     1148.96     1023.87     91.96 o 
   0 -11   1      359.64      439.05     91.18 o 
   1 -11   1       41.02       51.27     28.51 o 
   2 -11   1       55.27       52.86     11.78 o 
   3 -11   1       21.85       23.56      3.91 o 
   4 -11   1      185.59      163.83     19.20 o 
   5 -11   1        0.06       -1.30      3.23 o 
  -7 -10   1       37.43       40.20     24.72 o 
  -6 -10   1       31.95       47.41     11.51 o 
  -5 -10   1      569.88      568.62     54.16 o 
  -4 -10   1      119.26      132.50     22.76 o 
  -3 -10   1       40.87        9.26     38.64 o 
  -2 -10   1       67.10      -62.86     76.27 o 
  -1 -10   1      860.98     1091.23     98.22 o 
   0 -10   1      239.97      240.36     26.96 o 
   1 -10   1        1.73        7.08      9.09 o 
   2 -10   1      615.56      607.38     42.53 o 
   3 -10   1      101.74       76.56     14.74 o 
   4 -10   1        0.01        3.81      2.36 o 
   5 -10   1        0.03       -0.48      2.07 o 
   6 -10   1        0.75        3.62      4.15 o 
  -8  -9   1      322.79      400.92     75.38 o 
  -7  -9   1      322.71      337.25     41.42 o 
  -6  -9   1       11.29        6.63      9.58 o 
  -5  -9   1      193.33      202.79     19.91 o 
  -4  -9   1      160.83      194.08     38.28 o 
  -3  -9   1      310.18      310.35     26.38 o 
  -2  -9   1      526.06      652.91     23.49 o 
  -1  -9   1      520.62      545.52     18.63 o 
   0  -9   1      131.73      108.95     32.77 o 
   1  -9   1      566.35      604.00     58.95 o 
   2  -9   1      187.86      197.61     21.45 o 
   3  -9   1       37.02       33.33     17.76 o 
   4  -9   1      298.71      302.19     34.06 o 
   5  -9   1       71.44       69.03     33.05 o 
   6  -9   1        6.09        4.49      4.25 o 
  -8  -8   1        1.42        4.83      3.85 o 
  -7  -8   1      113.92       77.37     41.52 o 
  -6  -8   1      366.69      419.49     39.91 o 
  -5  -8   1      132.86      117.94     44.99 o 
  -4  -8   1       25.26       23.12      5.68 o 
  -3  -8   1       60.14       64.47     33.70 o 
  -2  -8   1        9.49        3.55     10.30 o 
  -1  -8   1        2.16        7.19     95.33 o 
   0  -8   1        6.90        8.00      9.41 o 
   1  -8   1      397.09      370.82     15.00 o 
   2  -8   1      369.62      383.31     13.29 o 
   3  -8   1        0.55        0.77     10.80 o 
   4  -8   1      168.53      177.63      9.45 o 
   5  -8   1        8.31       11.53      3.33 o 
   6  -8   1       45.80       42.21     20.45 o 
   7  -8   1       20.08       12.88      4.44 o 
  -8  -7   1      371.79      456.19     49.76 o 
  -7  -7   1      535.63      635.45     59.71 o 
  -6  -7   1     1221.88     1223.92    120.80 o 
  -5  -7   1      395.90      435.31     36.00 o 
  -4  -7   1      165.81      203.34     23.94 o 
  -3  -7   1     1158.52     1288.07     43.61 o 
  -2  -7   1      207.74      217.85     96.29 o 
  -1  -7   1       84.16       63.52     57.05 o 
   0  -7   1        0.33        4.89      1.94 o 
   1  -7   1      470.62      523.61     43.01 o 
   2  -7   1      256.69      275.06     27.57 o 
   3  -7   1      751.31      692.21     29.36 o 
   4  -7   1       57.38       60.94      5.05 o 
   5  -7   1        4.02        7.23      3.80 o 
   6  -7   1      157.22      171.79     29.91 o 
   7  -7   1        3.08        1.83      3.98 o 
   8  -7   1       18.10       24.89     19.25 o 
  -9  -6   1        0.59        7.47      4.61 o 
  -8  -6   1      225.37      203.49     26.77 o 
  -7  -6   1      289.61      332.68     32.98 o 
  -6  -6   1      101.98      105.61     23.73 o 
  -5  -6   1        3.71       11.87     61.51 o 
  -4  -6   1     1518.95     1737.95     50.00 o 
  -3  -6   1     1213.93     1453.63     28.46 o 
  -2  -6   1     1136.69     1378.64    132.26 o 
  -1  -6   1     1838.39     1978.21     28.61 o 
   0  -6   1     2091.53     2363.82     73.32 o 
   1  -6   1        1.21        1.32     10.33 o 
   2  -6   1      345.07      314.95     18.39 o 
   3  -6   1      110.26      105.80     11.31 o 
   4  -6   1       34.52       32.91      5.60 o 
   5  -6   1        2.10        3.76      2.28 o 
   6  -6   1      147.80      135.28      7.48 o 
   7  -6   1       83.72       68.79     13.92 o 
   8  -6   1       13.38       14.23      8.76 o 
  -9  -5   1        5.71       18.48      7.04 o 
  -8  -5   1      254.35      274.30     50.49 o 
  -7  -5   1      359.33      377.34     19.78 o 
  -6  -5   1        0.72        5.72     25.66 o 
  -5  -5   1       84.21      111.17     46.48 o 
  -4  -5   1        1.93        1.76     84.59 o 
  -3  -5   1      454.24      618.63     17.01 o 
  -2  -5   1     4176.75     4831.50    428.10 o 
  -1  -5   1     1075.10     1261.84    100.99 o 
   0  -5   1      983.55     1030.15     26.93 o 
   1  -5   1      141.29      158.04     14.67 o 
   2  -5   1     3922.44     4081.45     73.44 o 
   3  -5   1      106.88      109.46      8.80 o 
   4  -5   1      108.85      120.36      9.62 o 
   5  -5   1      228.56      234.14     20.43 o 
   6  -5   1       22.56       24.60      4.32 o 
   7  -5   1       15.25       14.72      3.38 o 
   8  -5   1      305.83      326.71     32.06 o 
  -9  -4   1      350.40      342.95     43.37 o 
  -8  -4   1        0.77        3.34     13.92 o 
  -7  -4   1      205.20      210.72     49.69 o 
  -6  -4   1        8.24        7.55      9.14 o 
  -5  -4   1      265.85      299.33     22.07 o 
  -4  -4   1      414.96      444.35     53.24 o 
  -3  -4   1      350.61      441.76     20.12 o 
  -2  -4   1     5026.00     4898.37    496.05 o 
  -1  -4   1       36.77       31.48     33.77 o 
   0  -4   1        4.57        5.17      1.30 o 
   1  -4   1      235.49      290.19     21.82 o 
   2  -4   1       17.50       21.01      2.86 o 
   3  -4   1      216.18      232.26     17.39 o 
   4  -4   1      761.15      738.04     14.12 o 
   5  -4   1        4.34        4.65      6.08 o 
   6  -4   1      809.65      787.87     48.29 o 
   7  -4   1      742.93      741.77     26.21 o 
   8  -4   1        0.86        3.63      3.26 o 
   9  -4   1       41.03       28.38      8.10 o 
  -9  -3   1       72.78       73.38     17.03 o 
  -8  -3   1      310.87      281.45     37.34 o 
  -7  -3   1        6.50        9.71      4.92 o 
  -6  -3   1      158.62      164.03     26.82 o 
  -5  -3   1      952.29      952.95     18.64 o 
  -4  -3   1      847.84      901.35     15.97 o 
  -3  -3   1      396.84      405.04     17.03 o 
  -2  -3   1     1375.47     1512.17    130.54 o 
  -1  -3   1       49.20       52.23     58.08 o 
   0  -3   1     2429.94     2270.54     82.13 o 
   1  -3   1      323.78      291.94     24.73 o 
   2  -3   1        1.30        2.67      1.92 o 
   3  -3   1      529.89      523.83     16.78 o 
   4  -3   1        7.08        2.45      4.51 o 
   5  -3   1      987.75      963.73     21.70 o 
   6  -3   1        0.03       -0.41      3.40 o 
   7  -3   1      136.58      133.51      6.30 o 
   8  -3   1      232.28      232.16     18.88 o 
   9  -3   1       13.84       10.24      5.11 o 
  -9  -2   1       92.04       89.10     24.27 o 
  -8  -2   1      378.45      384.25     43.85 o 
  -7  -2   1      139.76      133.11     16.08 o 
  -6  -2   1       93.38       77.70     20.43 o 
  -5  -2   1      576.31      678.55     42.02 o 
  -4  -2   1        6.85        1.87      3.95 o 
  -3  -2   1       21.83       12.06     25.62 o 
  -2  -2   1      140.51      158.82     18.80 o 
  -1  -2   1      765.75      737.29     20.63 o 
   0  -2   1       62.83       65.92     13.51 o 
   1  -2   1      127.20      175.48     28.58 o 
   2  -2   1     1735.69     1483.52     35.14 o 
   3  -2   1      976.06      916.51     24.72 o 
   4  -2   1        7.17        1.94      1.37 o 
   5  -2   1       45.53       58.44     10.93 o 
   6  -2   1     1000.43     1009.64     28.69 o 
   7  -2   1       15.49       17.09      2.71 o 
   8  -2   1      110.42       92.37     14.76 o 
   9  -2   1       12.78       12.74      3.98 o 
  -9  -1   1       42.62       29.72      9.07 o 
  -8  -1   1        0.36       -3.43      5.93 o 
  -7  -1   1        0.52       14.42     15.17 o 
  -6  -1   1      853.57      874.79     33.72 o 
  -5  -1   1        0.15        7.60      6.17 o 
  -4  -1   1     1234.85     1273.25     51.18 o 
  -3  -1   1      791.69      757.79     35.60 o 
  -2  -1   1     1371.88     1191.45     31.71 o 
  -1  -1   1       27.87       32.54     23.71 o 
   0  -1   1     2487.14     2275.33     98.27 o 
   1  -1   1        5.80       -0.61      4.27 o 
   2  -1   1     2182.13     2000.78     38.05 o 
   3  -1   1      731.97      635.00     12.20 o 
   4  -1   1       69.63       57.15      3.13 o 
   5  -1   1      861.23      808.65      9.95 o 
   6  -1   1       40.65       35.19     10.21 o 
   7  -1   1       80.79       88.26     11.92 o 
   8  -1   1      370.45      396.89     30.99 o 
   9  -1   1       14.03       10.62      3.70 o 
  -9   0   1       84.43       53.26     18.62 o 
  -8   0   1       26.39       16.02     10.28 o 
  -7   0   1       40.19       41.58     11.00 o 
  -6   0   1      131.75      138.68     12.69 o 
  -5   0   1      388.51      417.37     22.89 o 
  -4   0   1     2393.54     2396.71     98.22 o 
  -3   0   1       34.95       31.77      4.80 o 
  -2   0   1      275.93      295.18     43.25 o 
  -1   0   1       37.32       33.89      4.42 o 
   0   0   1      405.98      327.43     21.40 o 
   1   0   1     2405.37     2183.38     50.64 o 
   2   0   1     3223.68     2870.79     47.13 o 
   3   0   1      942.55      951.87     18.34 o 
   4   0   1        4.36        3.10      0.98 o 
   5   0   1       27.18       23.53      2.81 o 
   6   0   1      142.88      151.22      8.55 o 
   7   0   1      217.30      199.13     11.82 o 
   8   0   1      161.43      162.72     10.84 o 
   9   0   1       24.29       10.30      8.15 o 
  10   0   1      134.13      105.81     12.38 o 
  -9   1   1       31.39       27.84      9.55 o 
  -8   1   1      151.97      158.89     15.60 o 
  -7   1   1       53.63       57.83      8.58 o 
  -6   1   1       42.04       40.48     10.07 o 
  -5   1   1      290.43      290.59     16.15 o 
  -4   1   1      625.54      616.24     14.52 o 
  -3   1   1     1456.79     1324.51     23.33 o 
  -2   1   1    38800.75    48241.96   4447.87 o 
  -1   1   1     5904.41     4975.58    158.96 o 
   0   1   1      468.27      417.74      7.96 o 
   1   1   1       42.76       41.92      3.12 o 
   2   1   1     1104.49      977.76     18.75 o 
   3   1   1       26.74       27.32      2.71 o 
   4   1   1       21.92       15.91      2.21 o 
   5   1   1     2807.40     2832.41     39.88 o 
   6   1   1       49.34       58.21     10.04 o 
   7   1   1      985.83      972.95     52.38 o 
   8   1   1        2.69        5.16      2.36 o 
   9   1   1        4.33        3.59      2.68 o 
  10   1   1       95.38       73.76     25.42 o 
  -9   2   1      136.11      140.53     19.15 o 
  -8   2   1       27.40       26.27      7.00 o 
  -7   2   1      454.84      482.96     17.43 o 
  -6   2   1        4.31        3.31      7.98 o 
  -5   2   1      447.80      445.64     29.51 o 
  -4   2   1      383.11      396.86      6.53 o 
  -3   2   1       65.96       58.95      5.36 o 
  -1   2   1     1168.45     1247.44     27.26 o 
   1   2   1       81.06       77.77     10.28 o 
   2   2   1      404.11      379.70     12.04 o 
   3   2   1     1794.30     1658.00     64.11 o 
   4   2   1       13.26       10.17      1.63 o 
   5   2   1        3.13        2.30      1.54 o 
   7   2   1       77.81       70.75      4.72 o 
   8   2   1       11.12        7.18      5.67 o 
   9   2   1      417.45      453.09     62.43 o 
  10   2   1        9.14       13.17      5.60 o 
  -9   3   1       56.27       39.56     11.32 o 
  -8   3   1        0.22        5.45      2.50 o 
  -7   3   1        0.55       -1.20      2.50 o 
  -6   3   1     2705.75     3016.64     23.57 o 
  -5   3   1        3.70        6.19      2.10 o 
  -4   3   1    10609.59    11035.89    155.20 o 
  -3   3   1     3598.56     3594.38    100.54 o 
  -2   3   1      102.10       86.54      5.55 o 
  -1   3   1     2387.64     2293.70     43.50 o 
   0   3   1     3699.79     3548.31     79.78 o 
   1   3   1      299.06      270.40     34.16 o 
   2   3   1      642.37      639.89     17.22 o 
   3   3   1       90.30       91.75      8.82 o 
   4   3   1      217.41      236.24     13.85 o 
   5   3   1      668.71      655.24     35.79 o 
   6   3   1      133.42      135.64     18.13 o 
   7   3   1       13.20        2.79     44.00 o 
   8   3   1       12.85        4.80      6.59 o 
   9   3   1       27.63       44.67     21.76 o 
  10   3   1       80.13       47.57     16.64 o 
  -9   4   1        4.66        1.61      2.74 o 
  -8   4   1       19.31       12.09      4.00 o 
  -7   4   1      130.16      130.46     15.20 o 
  -6   4   1       36.26       43.61      6.68 o 
  -5   4   1       46.55       48.38      9.68 o 
  -4   4   1      352.22      439.00     28.71 o 
  -3   4   1      511.20      468.54     22.43 o 
  -2   4   1      180.61      219.73     14.12 o 
  -1   4   1     1232.84     1179.75     22.53 o 
   0   4   1      402.18      424.11     10.16 o 
   1   4   1      298.18      281.15     35.55 o 
   2   4   1        0.15       -1.21      2.51 o 
   3   4   1       22.05       27.35      4.40 o 
   4   4   1       96.47       78.34      7.57 o 
   5   4   1      490.77      531.20     47.70 o 
   6   4   1      133.36      138.58     56.56 o 
   7   4   1        0.17       -7.22     11.31 o 
   8   4   1       76.34       86.61     47.71 o 
   9   4   1        5.70       -3.18      7.67 o 
  10   4   1       32.83       26.58     11.14 o 
  -8   5   1      139.54      148.93     15.11 o 
  -7   5   1       65.44       65.74     14.47 o 
  -6   5   1     1390.87     1450.68     48.93 o 
  -5   5   1        9.38        9.29      3.76 o 
  -4   5   1      310.21      302.65      7.96 o 
  -3   5   1      185.09      198.40     15.50 o 
  -2   5   1      950.08     1049.18     58.59 o 
  -1   5   1     1475.17     1408.18     55.78 o 
   0   5   1      201.44      221.58     19.82 o 
   1   5   1       18.42       18.41      2.36 o 
   2   5   1     4565.65     4562.44    180.04 o 
   3   5   1       76.98      105.30      7.70 o 
   4   5   1      617.42      576.54     69.06 o 
   5   5   1      662.91      694.65     48.15 o 
   6   5   1       33.90       62.91     75.62 o 
   7   5   1     1837.22     1880.60    260.72 o 
   8   5   1       72.52       67.78     14.96 o 
   9   5   1      205.78      207.10     31.12 o 
  -8   6   1      101.25      108.82     14.57 o 
  -7   6   1       14.77       13.36      8.23 o 
  -6   6   1       48.50       52.57      9.19 o 
  -5   6   1      158.22      172.02     13.27 o 
  -4   6   1        2.29        7.06      7.48 o 
  -3   6   1        0.53        3.01      2.88 o 
  -2   6   1       22.03       15.34      3.09 o 
  -1   6   1      794.94      841.95     19.28 o 
   0   6   1      817.47      873.33     33.83 o 
   1   6   1       72.20      171.32    122.44 o 
   3   6   1       29.46       29.73     72.31 o 
   4   6   1       39.80       22.92     33.62 o 
   5   6   1      163.59      185.87     90.84 o 
   6   6   1        9.81       19.96    102.01 o 
   7   6   1     1016.98     1081.83     46.58 o 
   8   6   1        5.36       35.90     40.40 o 
   9   6   1      261.62      227.40     51.67 o 
  -7   7   1        0.07        4.11      2.27 o 
  -6   7   1      157.80      158.53     21.16 o 
  -5   7   1       13.66       10.91      5.36 o 
  -4   7   1        1.84        3.38      5.20 o 
  -3   7   1      373.77      353.17     13.23 o 
  -2   7   1      543.75      579.46     22.20 o 
  -1   7   1      445.62      496.63     42.45 o 
   0   7   1      408.71      422.74     20.82 o 
   1   7   1       34.14       12.09     34.25 o 
   2   7   1      334.82      391.00    103.77 o 
   3   7   1       26.21       45.25     10.23 o 
   4   7   1       64.69       50.01    111.41 o 
   5   7   1        1.46        0.22      7.65 o 
   6   7   1      523.31      572.61     59.92 o 
   7   7   1     2447.78     2636.69    193.55 o 
   8   7   1        0.43       -1.42      8.44 o 
   9   7   1        4.70       10.67     34.61 o 
  -7   8   1      168.04      212.38     19.27 o 
  -6   8   1       10.04       11.23      3.29 o 
  -5   8   1       23.80       23.07      4.28 o 
  -4   8   1      429.03      434.30     15.78 o 
  -3   8   1        0.69        4.54     12.02 o 
  -2   8   1       87.15       92.10     14.69 o 
  -1   8   1      258.32      285.64     25.71 o 
   0   8   1      182.75      173.72     98.37 o 
   1   8   1      181.04      200.59     54.92 o 
   2   8   1       23.97      172.47    148.59 o 
   3   8   1      515.50      516.65    126.47 o 
   4   8   1        3.57        2.05     41.97 o 
   5   8   1     1023.14     1100.30     88.17 o 
   6   8   1      101.59      153.48     69.73 o 
   7   8   1      878.99      834.45    149.21 o 
   8   8   1      106.74      108.09     26.94 o 
   9   8   1        0.03       16.16     16.50 o 
  -6   9   1       69.17       75.88     13.46 o 
  -5   9   1        0.00        1.83      1.38 o 
  -4   9   1     2112.05     2258.06     76.41 o 
  -3   9   1       11.96       21.63      8.60 o 
  -2   9   1      190.19      167.95     35.55 o 
  -1   9   1     1800.58     1952.03     58.60 o 
   0   9   1      256.55      252.92     34.78 o 
   1   9   1     1013.25     1008.09     46.26 o 
   2   9   1      330.98      352.67     57.31 o 
   3   9   1       91.20       76.36     60.23 o 
   4   9   1       21.84       29.74      8.29 o 
   5   9   1      287.96      303.30     93.57 o 
   6   9   1       59.55       49.67     37.00 o 
   7   9   1       97.37      137.02     48.29 o 
   8   9   1        0.33       -2.79     14.23 o 
  -6  10   1        6.80        4.78      5.64 o 
  -5  10   1      125.37      144.97     23.16 o 
  -4  10   1        3.85        5.89      4.39 o 
  -3  10   1        5.87        7.52     36.42 o 
  -2  10   1       71.81       71.94     35.02 o 
  -1  10   1      125.59      101.90     12.28 o 
   0  10   1       51.00       51.11     39.87 o 
   1  10   1     1936.60     2102.36    156.76 o 
   2  10   1      361.65      357.82     23.02 o 
   3  10   1        0.17       -0.87     76.99 o 
   4  10   1      107.58       90.45     56.74 o 
   5  10   1        3.18       14.02     26.82 o 
   6  10   1      459.10      421.63     91.83 o 
   7  10   1        8.12        9.18     18.38 o 
   8  10   1        0.04        1.48     17.54 o 
  -5  11   1       31.22       23.74      5.89 o 
  -4  11   1        3.63        3.76      2.32 o 
  -3  11   1       39.17       29.19      6.82 o 
  -2  11   1      126.74      118.69     22.20 o 
  -1  11   1        2.93        4.91     23.37 o 
   0  11   1      915.96      906.43     41.01 o 
   1  11   1      128.82      129.50     20.36 o 
   2  11   1        2.01       15.15     78.37 o 
   3  11   1        0.11        3.39     99.16 o 
   4  11   1      250.42      279.58     33.38 o 
   5  11   1      113.56       74.37    108.91 o 
   6  11   1       11.91       20.30     24.31 o 
   7  11   1      211.88      245.25     31.37 o 
  -4  12   1       12.89        7.91      4.82 o 
  -3  12   1      105.05       94.60      4.39 o 
  -2  12   1       14.53        6.32     15.75 o 
  -1  12   1       66.07       69.17     15.63 o 
   0  12   1      279.40      266.99     27.64 o 
   1  12   1        0.11      168.32    151.53 o 
   2  12   1      234.49      318.35    114.19 o 
   3  12   1      317.01      518.94    191.18 o 
   4  12   1        5.21      210.53    126.73 o 
   5  12   1      360.62      341.07     46.19 o 
   6  12   1       54.78       40.34     27.79 o 
  -3  13   1       49.80       34.30     27.59 o 
  -2  13   1       99.70       95.32     15.65 o 
  -1  13   1      145.97      119.45     70.10 o 
   0  13   1       10.07      112.50     60.06 o 
   1  13   1       50.60      202.23     88.81 o 
   2  13   1      120.62      355.11    155.00 o 
   3  13   1       49.98       97.64    117.57 o 
   4  13   1       24.66      165.81    109.08 o 
   5  13   1        1.22      352.65    185.10 o 
   0  14   1       10.95       56.64     57.94 o 
   1  14   1       13.28       71.16     68.26 o 
   2  14   1      140.31      223.99     80.85 o 
   3  14   1       78.23       74.87     73.04 o 
  -3 -13   2       60.28      102.56     56.01 o 
  -2 -13   2       15.58      100.34     51.67 o 
  -1 -13   2      134.95      159.05     56.49 o 
   0 -13   2        0.41       11.48     46.84 o 
   1 -13   2       26.78       13.80     11.22 o 
  -4 -12   2        0.43       34.78     58.04 o 
  -3 -12   2       51.36       66.72     54.95 o 
  -2 -12   2      243.11      189.01     58.47 o 
  -1 -12   2      209.33      196.78     33.96 o 
   0 -12   2        9.63       23.59     17.46 o 
   1 -12   2       85.47       91.78     74.41 o 
   2 -12   2       69.12       52.14     11.43 o 
   3 -12   2      175.82      164.36     27.23 o 
  -6 -11   2        7.55       22.63     53.79 o 
  -5 -11   2       45.52      151.96     71.16 o 
  -4 -11   2       76.04      -11.67     95.13 o 
  -3 -11   2        8.01      118.87     89.92 o 
  -2 -11   2       35.00      -41.30     56.97 o 
  -1 -11   2      176.74      132.47     59.53 o 
   0 -11   2      501.86      530.84     46.81 o 
   1 -11   2       90.28       95.97     16.96 o 
   2 -11   2      208.53      230.45     36.62 o 
   3 -11   2        3.88       11.00     13.68 o 
   4 -11   2      264.52      213.13     24.60 o 
  -6 -10   2      156.03      147.26     23.40 o 
  -5 -10   2      282.50      300.15     37.16 o 
  -4 -10   2       57.23       41.68     14.18 o 
  -3 -10   2       10.47      237.98     80.95 o 
  -2 -10   2        0.46       -5.40     84.47 o 
  -1 -10   2      649.15      464.81     64.69 o 
   0 -10   2      278.35      277.20     57.07 o 
   1 -10   2       52.38       49.06     32.47 o 
   2 -10   2      659.87      819.29    106.83 o 
   3 -10   2      187.34      188.60     18.62 o 
   4 -10   2       15.25       13.27      3.33 o 
   5 -10   2      203.12      181.05     27.93 o 
  -7  -9   2        0.45       -4.64     19.01 o 
  -6  -9   2      207.75      193.14     26.55 o 
  -5  -9   2       21.73       17.35     45.23 o 
  -4  -9   2       20.39       10.22     15.39 o 
  -3  -9   2      729.50      710.26     46.51 o 
  -2  -9   2       83.86       76.87     30.22 o 
  -1  -9   2      514.87      567.62     99.86 o 
   0  -9   2       69.62       49.50     45.44 o 
   1  -9   2       20.02       19.95     28.44 o 
   2  -9   2      557.92      597.23     48.92 o 
   3  -9   2      178.94      164.23      8.84 o 
   4  -9   2       36.19       35.13      6.89 o 
   5  -9   2       58.61       52.49     25.66 o 
   6  -9   2       78.87       85.24     19.20 o 
  -8  -8   2       66.47       63.62     46.92 o 
  -7  -8   2       32.74       47.91     35.70 o 
  -6  -8   2      340.14      383.91     56.90 o 
  -5  -8   2      378.54      370.30     27.02 o 
  -4  -8   2       12.37        6.68     30.15 o 
  -3  -8   2      454.05      555.48    132.54 o 
  -2  -8   2        1.43        1.26      8.37 o 
  -1  -8   2      132.43      149.88    119.57 o 
   0  -8   2      127.98      106.13     55.96 o 
   1  -8   2       71.40       89.59     57.89 o 
   2  -8   2      326.59      354.55     33.38 o 
   3  -8   2       92.37      100.57     34.93 o 
   4  -8   2        6.50       11.28      5.54 o 
   5  -8   2      404.84      382.17     42.07 o 
   6  -8   2       79.77       56.59     27.30 o 
   7  -8   2       84.52      204.06     15.92 o 
  -8  -7   2       32.49       24.70      7.81 o 
  -7  -7   2      176.84      189.34     32.78 o 
  -6  -7   2      402.85      459.24     50.44 o 
  -5  -7   2      218.08      212.23     31.73 o 
  -4  -7   2      920.25      923.44     72.97 o 
  -3  -7   2       77.17       52.32     68.89 o 
  -2  -7   2      408.87      399.05     13.31 o 
  -1  -7   2      850.34      796.37     13.31 o 
   0  -7   2        0.21       39.99     40.62 o 
   1  -7   2      465.19      512.38     43.18 o 
   2  -7   2       45.10       60.34     11.26 o 
   3  -7   2        0.62       -0.20      2.15 o 
   4  -7   2      399.41      411.67     22.63 o 
   5  -7   2        0.07        1.28      6.39 o 
   6  -7   2        2.89        6.27      4.92 o 
   7  -7   2      295.66      312.03     43.37 o 
  -8  -6   2      114.84       54.58     35.00 o 
  -7  -6   2     1037.63     1127.90     19.73 o 
  -6  -6   2        9.60        6.85     31.00 o 
  -5  -6   2       95.27      105.22     21.13 o 
  -4  -6   2      146.62      168.21     46.75 o 
  -3  -6   2       11.23        9.56     67.06 o 
  -2  -6   2      431.41      463.84     53.16 o 
  -1  -6   2      355.90      345.01     35.41 o 
   0  -6   2      291.86      220.56     39.12 o 
   1  -6   2        4.38      160.40     35.55 o 
   2  -6   2      128.54      114.75     10.34 o 
   3  -6   2       76.17       88.87      8.21 o 
   4  -6   2      467.05      449.01      9.67 o 
   5  -6   2      306.61      290.93     33.81 o 
   6  -6   2      114.68      108.76     13.90 o 
   7  -6   2      425.01      448.34     43.25 o 
   8  -6   2        6.74        3.78      1.84 o 
  -9  -5   2      149.69      131.75     33.43 o 
  -8  -5   2      101.65       81.31     14.80 o 
  -7  -5   2      203.76      232.76     26.71 o 
  -6  -5   2      355.59      391.13     19.66 o 
  -5  -5   2       23.26        6.16     18.67 o 
  -4  -5   2      221.21      259.50     15.00 o 
  -3  -5   2      106.27      109.50     11.52 o 
  -2  -5   2      931.88     1201.77     21.41 o 
  -1  -5   2       42.55       36.48     14.62 o 
   0  -5   2      174.19      186.51     50.53 o 
   1  -5   2     1080.18     1231.91     61.51 o 
   2  -5   2      132.06      154.14     12.13 o 
   3  -5   2      433.41      512.11     27.95 o 
   4  -5   2      668.77      730.89     14.53 o 
   5  -5   2      180.90      176.25      5.79 o 
   6  -5   2      283.67      304.63     19.10 o 
   7  -5   2        9.81        4.83      3.52 o 
   8  -5   2      137.81      138.67      9.31 o 
  -9  -4   2      139.23      107.34     32.13 o 
  -8  -4   2       97.14       85.41     31.35 o 
  -7  -4   2        0.11        8.27      3.88 o 
  -6  -4   2      451.20      448.57     40.26 o 
  -5  -4   2       14.43       22.56      7.42 o 
  -4  -4   2      308.71      424.94     80.88 o 
  -3  -4   2     3259.19     3227.39     49.11 o 
  -2  -4   2      629.01      694.73     84.54 o 
  -1  -4   2     1083.65      967.98     38.64 o 
   0  -4   2     2620.71     2442.07     71.90 o 
   1  -4   2       47.39       -1.74     22.24 o 
   2  -4   2      133.27      206.70     21.15 o 
   3  -4   2       13.82       19.65      3.00 o 
   4  -4   2       70.70       77.84      9.92 o 
   5  -4   2        0.09        1.33      0.89 o 
   6  -4   2      712.87      759.03     47.18 o 
   7  -4   2      403.89      429.44     15.66 o 
   8  -4   2       12.86        7.80      2.49 o 
   9  -4   2       17.86       22.14      4.11 o 
  -9  -3   2       85.64       62.57     25.71 o 
  -8  -3   2       13.05       39.50     23.47 o 
  -7  -3   2      673.84      667.04     36.54 o 
  -6  -3   2      137.07      146.13     12.12 o 
  -5  -3   2      898.22      895.85     54.37 o 
  -3  -3   2       71.56       98.96     29.26 o 
  -2  -3   2      532.58      550.90     46.38 o 
  -1  -3   2       16.75       10.18     11.84 o 
   0  -3   2      411.97      390.65      8.98 o 
   1  -3   2      699.19      647.26     28.41 o 
   2  -3   2       17.06       19.24      3.87 o 
   3  -3   2      564.33      547.03     15.78 o 
   4  -3   2      229.49      226.52     16.20 o 
   5  -3   2       66.47       56.09      6.70 o 
   6  -3   2        3.66        1.09      3.28 o 
   7  -3   2       84.24       76.22     35.00 o 
   8  -3   2       50.97       42.80      8.48 o 
   9  -3   2       69.17       60.59     10.59 o 
  -9  -2   2        0.07        7.33      3.91 o 
  -8  -2   2       82.49       74.73     24.80 o 
  -7  -2   2      132.43       86.67     40.78 o 
  -6  -2   2       30.41       34.66     17.80 o 
  -5  -2   2        1.11        2.64      5.62 o 
  -4  -2   2     2012.74     1855.31     23.76 o 
  -3  -2   2       19.15       12.21      7.62 o 
  -2  -2   2       13.46       12.82     10.73 o 
  -1  -2   2     4397.83     4197.85     99.64 o 
   0  -2   2      582.12      566.56     12.05 o 
   1  -2   2       45.44       83.94     19.49 o 
   2  -2   2      706.08      679.74     16.45 o 
   3  -2   2      204.97      198.30     10.84 o 
   4  -2   2      986.37     1024.70     10.01 o 
   5  -2   2      997.68      958.09     24.27 o 
   6  -2   2       38.36       32.33      4.44 o 
   7  -2   2      697.28      711.86     26.35 o 
   8  -2   2      350.52      326.05     27.11 o 
   9  -2   2       13.19        7.76      3.88 o 
  -9  -1   2       16.12       19.44      7.57 o 
  -8  -1   2       48.87       37.68     13.60 o 
  -7  -1   2      211.33      219.81     25.71 o 
  -6  -1   2      295.15      311.44     13.23 o 
  -5  -1   2       45.90       41.95      9.12 o 
  -4  -1   2        2.78        6.56      2.73 o 
  -3  -1   2        9.09        0.67      9.77 o 
  -2  -1   2     2334.05     2036.38     49.08 o 
  -1  -1   2      237.97      308.29     25.54 o 
   0  -1   2     8195.90     6773.81    624.98 o 
   1  -1   2     7296.48     6246.81    576.25 o 
   2  -1   2      812.15      766.95     27.30 o 
   3  -1   2     1505.43     1338.54     25.95 o 
   4  -1   2     1393.22     1334.28     30.76 o 
   5  -1   2       35.44       42.91      7.51 o 
   6  -1   2        8.03        6.34      3.02 o 
   7  -1   2       26.49       28.05      4.03 o 
   8  -1   2      260.75      264.87     13.74 o 
   9  -1   2      267.33      261.20     26.67 o 
  -9   0   2      217.30      243.57     28.95 o 
  -8   0   2      234.02      217.09     25.66 o 
  -7   0   2       78.36       67.30     45.44 o 
  -6   0   2      448.31      470.24     36.21 o 
  -5   0   2       25.44       24.40      9.65 o 
  -4   0   2        1.62        1.82      9.67 o 
  -3   0   2        0.20       -0.43      3.18 o 
  -2   0   2     2178.61     2000.72     47.12 o 
   0   0   2      794.31      668.13     15.86 o 
   2   0   2      467.35      456.42     15.58 o 
   3   0   2      198.27      204.69     15.03 o 
   4   0   2      137.73      118.48      7.12 o 
   5   0   2       68.78       80.67      6.75 o 
   6   0   2      202.86      200.00      4.53 o 
   7   0   2       69.52       79.38     12.63 o 
   8   0   2      108.32      112.38     12.58 o 
   9   0   2      836.56      857.73     82.71 o 
  10   0   2       19.65       24.97     16.33 o 
  -9   1   2       72.08       34.78     21.95 o 
  -8   1   2       41.87       47.95     13.27 o 
  -7   1   2      216.75      204.55     14.42 o 
  -6   1   2       75.57       74.86     17.87 o 
  -5   1   2        1.46        2.71      1.97 o 
  -4   1   2      199.46      182.99     16.93 o 
  -3   1   2       11.78        9.42      5.21 o 
  -2   1   2    10343.18     9903.13    644.93 o 
  -1   1   2      569.23      551.46     21.97 o 
   0   1   2      273.71      267.91     23.88 o 
   1   1   2        9.18       15.49      6.13 o 
   2   1   2      847.74      820.86     28.00 o 
   3   1   2     3047.81     2791.07     53.05 o 
   4   1   2     1327.06     1299.09     29.92 o 
   5   1   2       27.43       40.45      4.04 o 
   6   1   2      115.94      103.93      8.42 o 
   7   1   2      180.85      185.22     22.54 o 
   8   1   2      111.30       88.71     13.06 o 
   9   1   2      118.64      113.37     37.85 o 
  10   1   2        5.34        8.60      2.98 o 
  -9   2   2       20.79       27.50      8.54 o 
  -8   2   2       32.50       25.66      7.82 o 
  -7   2   2      348.24      359.60     19.49 o 
  -6   2   2        0.27        1.66      2.64 o 
  -5   2   2      364.19      360.76     18.11 o 
  -4   2   2     1233.82     1333.30     15.35 o 
  -3   2   2        1.42        6.96      2.12 o 
  -2   2   2      435.94      411.33      8.21 o 
  -1   2   2       15.13       18.10      2.93 o 
   0   2   2        1.18        0.99      0.51 o 
   1   2   2      235.52      202.66     25.57 o 
   2   2   2     3223.09     2981.38     86.67 o 
   3   2   2      146.38      143.27     12.84 o 
   4   2   2     1117.89     1077.31     50.89 o 
   5   2   2     1667.73     1643.72     17.18 o 
   6   2   2      770.53      805.70     14.89 o 
   7   2   2        1.94        2.48      3.58 o 
   8   2   2       16.05       15.37      8.50 o 
   9   2   2       91.42       91.03     30.47 o 
  10   2   2       15.66       10.92      4.00 o 
  -9   3   2       30.76       15.49      5.40 o 
  -8   3   2       79.59       80.13     41.20 o 
  -7   3   2      207.24      207.35     10.11 o 
  -6   3   2      288.42      325.12     20.70 o 
  -5   3   2     2387.70     2400.47     72.32 o 
  -4   3   2     9601.30    10126.11    159.79 o 
  -3   3   2      314.35      304.91      9.64 o 
  -2   3   2     6071.17     6171.79    402.40 o 
  -1   3   2      722.08      692.08     15.98 o 
   0   3   2      166.67      185.22     13.52 o 
   1   3   2       53.01       56.88      5.67 o 
   2   3   2      127.36      116.94     10.47 o 
   3   3   2       42.38       46.36      4.41 o 
   4   3   2        1.55        2.60      2.83 o 
   5   3   2     1143.89     1174.35     11.42 o 
   6   3   2      222.26      211.54      5.21 o 
   7   3   2       41.73       34.14     18.00 o 
   8   3   2       89.93      123.75     20.01 o 
   9   3   2       28.30       26.44      5.69 o 
  10   3   2        0.99        1.25      6.80 o 
  -8   4   2       87.12       70.37     13.48 o 
  -7   4   2      334.14      357.12     28.13 o 
  -6   4   2     1056.54     1094.93     39.94 o 
  -5   4   2       31.29       31.62      6.77 o 
  -4   4   2       97.43      100.74     11.78 o 
  -3   4   2      914.00      946.29     16.14 o 
  -2   4   2       65.43       86.90      5.45 o 
  -1   4   2     2524.83     2297.37     43.63 o 
   0   4   2        2.78        2.82      0.63 o 
   1   4   2     5926.81     5135.31    168.46 o 
   2   4   2      697.83      635.97     21.52 o 
   3   4   2      476.06      537.90     22.05 o 
   4   4   2      149.58      127.39      7.39 o 
   5   4   2       87.40       84.84      7.87 o 
   6   4   2       74.54       70.02      6.14 o 
   7   4   2      604.85      633.20     51.99 o 
   8   4   2        4.02      -17.73     59.14 o 
   9   4   2      387.16      416.04     57.65 o 
  10   4   2      544.62      634.96     20.74 o 
  -8   5   2      105.81       81.96     15.88 o 
  -7   5   2      101.65       80.56     14.97 o 
  -6   5   2     2415.65     2542.31    116.36 o 
  -5   5   2      100.15      102.22     22.44 o 
  -4   5   2       94.02       97.42      7.52 o 
  -3   5   2      641.55      706.61     29.33 o 
  -2   5   2      238.13      293.78      7.18 o 
  -1   5   2       94.10       92.46      5.11 o 
   0   5   2      990.11      932.92     22.02 o 
   1   5   2        4.49        9.34      1.72 o 
   2   5   2      380.65      420.57     17.51 o 
   3   5   2     4818.75     4804.04    405.43 o 
   4   5   2      123.98      129.95     16.14 o 
   5   5   2      130.55      139.29     10.10 o 
   6   5   2      153.74      137.44      9.26 o 
   7   5   2       80.57       94.51     21.32 o 
   8   5   2      234.05      236.35     61.92 o 
   9   5   2      648.63      661.44    170.46 o 
  10   5   2       65.07       55.82     17.32 o 
  -8   6   2      165.33      139.21      7.94 o 
  -7   6   2      102.02      112.36     35.91 o 
  -6   6   2       30.45       37.21      7.41 o 
  -5   6   2       13.65       12.45      2.70 o 
  -4   6   2      791.19      917.24     27.87 o 
  -3   6   2      149.07      181.18     13.08 o 
  -2   6   2      190.20      201.38     14.24 o 
  -1   6   2       24.09       22.64      2.54 o 
   0   6   2      109.28      112.05      7.60 o 
   1   6   2       84.98       91.04      6.29 o 
   2   6   2      127.02      204.82     22.65 o 
   3   6   2      128.27      123.79     15.58 o 
   4   6   2        3.86        2.56      2.13 o 
   5   6   2      263.08      267.34     28.78 o 
   6   6   2       54.02       40.69     43.13 o 
   7   6   2      697.26      811.81    101.14 o 
   8   6   2      121.56      116.87     39.17 o 
   9   6   2     1354.38     1598.81    131.72 o 
  -7   7   2        7.90        9.15      2.42 o 
  -6   7   2        5.34       10.28      6.38 o 
  -5   7   2      261.18      255.69     10.02 o 
  -4   7   2        3.55        4.58      3.45 o 
  -3   7   2      124.42      131.86     12.76 o 
  -2   7   2      686.10      697.49     17.15 o 
  -1   7   2        7.99       11.37      2.19 o 
   0   7   2      148.50      160.53     14.07 o 
   1   7   2       31.54       47.77      5.42 o 
   2   7   2      953.66     1028.12     11.11 o 
   3   7   2       21.82       31.02      7.91 o 
   4   7   2       24.68       19.52      3.84 o 
   5   7   2      846.30      971.30     42.40 o 
   6   7   2     1203.58     1259.97     94.83 o 
   7   7   2     2092.58     2217.22    169.45 o 
   8   7   2        0.10      -19.67     80.44 o 
   9   7   2        0.02       -2.00      5.79 o 
  -7   8   2      282.44      310.31      7.70 o 
  -6   8   2        1.29        0.83      1.84 o 
  -5   8   2       99.49       98.76     15.32 o 
  -4   8   2        0.21        1.90      0.76 o 
  -3   8   2      550.89      578.92     33.59 o 
  -2   8   2      523.25      526.66     15.26 o 
  -1   8   2       54.67       36.70      4.10 o 
   0   8   2      240.38      240.49     26.56 o 
   1   8   2      387.09      311.22     20.40 o 
   2   8   2       79.15       74.18      9.58 o 
   3   8   2      550.36      541.51     36.01 o 
   4   8   2      770.50      839.15     66.53 o 
   5   8   2      715.23      794.00     32.27 o 
   6   8   2        9.21       18.74     62.16 o 
   7   8   2       73.27       83.26     23.42 o 
   8   8   2       58.14       71.58     65.22 o 
   9   8   2        7.89       17.79     39.05 o 
  -6   9   2        0.08       -1.46      1.94 o 
  -5   9   2       11.79        9.14      4.64 o 
  -4   9   2      146.67      144.67      9.33 o 
  -3   9   2      303.91      281.52     29.70 o 
  -2   9   2       13.34       13.45      7.26 o 
  -1   9   2      310.65      359.00     37.27 o 
   0   9   2      306.85      282.22     11.67 o 
   1   9   2      549.69      530.02     21.28 o 
   2   9   2       98.86       82.73     88.07 o 
   3   9   2      359.77      342.45     26.92 o 
   4   9   2       11.97        9.99     85.48 o 
   5   9   2     1485.14     1553.00    170.56 o 
   6   9   2      116.14      118.29     24.99 o 
   7   9   2      203.18      227.26     25.32 o 
   8   9   2        0.32       -7.29      6.45 o 
  -6  10   2      461.89      485.41     17.17 o 
  -5  10   2       10.64        7.38      3.62 o 
  -4  10   2        0.02        1.96      1.61 o 
  -3  10   2      190.45      194.94     12.85 o 
  -2  10   2       54.56       30.05     34.54 o 
  -1  10   2      655.70      674.57     33.91 o 
   0  10   2      506.90      469.04     66.82 o 
   1  10   2     1979.38     1855.14    155.10 o 
   2  10   2       28.75       18.41     14.11 o 
   3  10   2     1886.65     1770.58    229.63 o 
   4  10   2       62.53       50.14     72.58 o 
   5  10   2       37.40       27.63     83.19 o 
   6  10   2      552.36      578.80     58.53 o 
   7  10   2       67.17       51.86     37.78 o 
   8  10   2       24.35       24.39     61.85 o 
  -5  11   2       76.30       43.61     16.31 o 
  -4  11   2       64.73       48.10      8.35 o 
  -3  11   2       16.74       21.27     15.15 o 
  -2  11   2        3.88        4.66     26.87 o 
  -1  11   2      177.37      152.74     13.07 o 
   0  11   2       18.45        5.58     41.08 o 
   1  11   2      114.40       66.38     53.84 o 
   2  11   2      193.86      120.46    164.79 o 
   3  11   2      232.85      219.21     49.76 o 
   4  11   2      196.26      153.27    196.66 o 
   5  11   2       17.27       21.01     45.97 o 
   6  11   2        0.15       17.83    140.65 o 
   7  11   2       11.05       11.96     48.53 o 
  -4  12   2      212.51      215.06      8.44 o 
  -3  12   2        1.25        2.70      3.62 o 
  -2  12   2      102.61       72.30     31.12 o 
  -1  12   2       56.62       20.73     46.58 o 
   0  12   2      224.58      192.08     80.95 o 
   1  12   2      151.56       79.07     99.33 o 
   2  12   2        3.99       20.74    105.70 o 
   3  12   2       39.43       41.24     45.95 o 
   4  12   2      266.70      281.10     42.69 o 
   5  12   2      230.65      201.03     27.47 o 
   6  12   2        1.20       28.25    155.92 o 
   7  12   2       81.31      123.46    168.15 o 
  -3  13   2      117.12       78.73     16.64 o 
  -2  13   2        7.58        9.38     36.69 o 
  -1  13   2       64.19      153.89     59.92 o 
   0  13   2      316.14      482.47    157.65 o 
   1  13   2       51.21      143.33    105.41 o 
   2  13   2       29.15      194.51    105.51 o 
   3  13   2      163.78       17.32    107.05 o 
   4  13   2        4.13      170.39    112.16 o 
   5  13   2       60.01      -82.49    129.39 o 
   6  13   2       18.33       12.90     27.81 o 
  -1  14   2      186.28       77.04     64.26 o 
   0  14   2       71.71       20.89     54.03 o 
   1  14   2      103.72      199.91     92.62 o 
   2  14   2       16.02     -164.26    109.51 o 
   3  14   2      232.46      448.70    158.67 o 
   4  14   2       15.84      213.91    156.79 o 
  -4 -12   3       25.08       24.27     62.47 o 
  -3 -12   3      156.70      167.11     66.48 o 
  -2 -12   3      114.21        6.08     52.73 o 
  -1 -12   3       30.38       18.14     49.54 o 
   0 -12   3        0.17        7.80     27.02 o 
   1 -12   3       77.41      110.58     44.67 o 
   2 -12   3       15.21        9.88     11.92 o 
  -5 -11   3      187.18      154.13     52.44 o 
  -4 -11   3       32.76      103.24     65.08 o 
  -3 -11   3      283.18      351.59     73.62 o 
  -2 -11   3        1.37       52.54     65.46 o 
  -1 -11   3      196.47      275.51     83.36 o 
   0 -11   3     1086.33     1148.84     69.28 o 
   1 -11   3       69.75       65.23     26.76 o 
   2 -11   3      319.80      333.16     36.25 o 
   3 -11   3      541.74      562.86     46.43 o 
   4 -11   3      109.68       93.35     22.67 o 
  -6 -10   3        3.77        6.89      3.52 o 
  -5 -10   3      113.23       46.46     43.47 o 
  -4 -10   3      473.90      412.42     78.10 o 
  -3 -10   3       99.27       78.06     49.50 o 
  -2 -10   3      317.53      268.80     92.72 o 
  -1 -10   3       38.98       86.35     52.20 o 
   0 -10   3       42.96      -16.31     57.94 o 
   1 -10   3      238.57      243.75     23.44 o 
   2 -10   3      385.65      389.45     33.48 o 
   3 -10   3        2.39        5.21      2.01 o 
   4 -10   3        2.60        1.50      3.28 o 
   5 -10   3        0.35        5.07      3.43 o 
  -7  -9   3       67.09       35.96     17.99 o 
  -6  -9   3       33.08       24.39      9.54 o 
  -5  -9   3       20.12       34.41     11.56 o 
  -4  -9   3        8.41        4.86      5.24 o 
  -3  -9   3       69.72       46.58     14.25 o 
  -2  -9   3      104.33      252.02     81.58 o 
  -1  -9   3     1873.16     2459.52    151.48 o 
   0  -9   3      538.43      695.84     72.31 o 
   1  -9   3      922.17      894.89     56.54 o 
   2  -9   3     1334.10     1399.44     74.80 o 
   3  -9   3       98.59       94.38     13.15 o 
   4  -9   3       23.18       17.54     10.57 o 
   5  -9   3      418.24      460.37     63.73 o 
   6  -9   3       84.27       76.32     17.46 o 
  -7  -8   3      131.16      144.77     16.62 o 
  -6  -8   3       60.50       42.84     26.61 o 
  -5  -8   3       16.93       25.23      7.91 o 
  -4  -8   3      144.45      153.25     33.55 o 
  -3  -8   3      135.34      156.73     17.85 o 
  -2  -8   3       74.50       72.93      4.80 o 
  -1  -8   3        1.77       80.71     55.00 o 
   0  -8   3        5.04       23.83     48.58 o 
   1  -8   3      294.94      135.17     50.56 o 
   2  -8   3        0.17        0.07     24.41 o 
   3  -8   3       57.72       60.58     13.41 o 
   4  -8   3      891.49     1019.56    121.91 o 
   5  -8   3       87.99      115.20     20.65 o 
   6  -8   3        2.56        8.44      6.08 o 
   7  -8   3        0.32        1.45      1.69 o 
  -8  -7   3        0.85        5.18      8.29 o 
  -7  -7   3        6.04       17.79     18.45 o 
  -6  -7   3      459.34      554.25     60.64 o 
  -5  -7   3       59.41       42.25     25.71 o 
  -4  -7   3       25.72       32.20     41.03 o 
  -3  -7   3      142.87      117.98     32.35 o 
  -2  -7   3        1.91        6.24     36.01 o 
  -1  -7   3      207.22      223.77     32.35 o 
   0  -7   3        8.15       95.37     51.91 o 
   1  -7   3      311.77      269.38     34.83 o 
   2  -7   3      115.99      120.22     43.22 o 
   3  -7   3        4.46        3.76      3.15 o 
   4  -7   3      166.72      165.33     18.89 o 
   5  -7   3       22.00       21.61      7.09 o 
   6  -7   3        1.50        7.96      6.08 o 
   7  -7   3      422.22      456.76     51.47 o 
  -8  -6   3       33.88       19.25      9.96 o 
  -7  -6   3      152.38      181.43     23.68 o 
  -6  -6   3      233.40      228.52     23.74 o 
  -5  -6   3      486.10      483.28     45.32 o 
  -4  -6   3     1287.08     1355.46     90.33 o 
  -3  -6   3       29.88       60.15     24.58 o 
  -2  -6   3        0.92        2.94      1.50 o 
  -1  -6   3     1124.18     1115.39     29.67 o 
   0  -6   3       56.28       32.42     35.80 o 
   1  -6   3       91.44      160.16     30.05 o 
   2  -6   3       96.00      119.30     33.24 o 
   3  -6   3      442.11      467.53     12.73 o 
   4  -6   3        7.22        6.62      1.74 o 
   5  -6   3       15.11       14.76      2.01 o 
   6  -6   3       75.17       77.40     12.94 o 
   7  -6   3       90.77       73.33     37.10 o 
   8  -6   3       73.57       65.90     13.80 o 
  -8  -5   3      126.32      115.79     14.65 o 
  -7  -5   3      384.66      399.79     38.55 o 
  -6  -5   3      215.62      191.84     15.96 o 
  -5  -5   3        4.45        6.89      6.25 o 
  -4  -5   3      533.40      522.65     51.64 o 
  -3  -5   3       27.20       30.53     17.25 o 
  -2  -5   3        7.12        9.32     20.45 o 
  -1  -5   3     2078.78     2238.45     28.06 o 
   0  -5   3       30.74       28.18      5.07 o 
   1  -5   3      802.53      839.12     31.26 o 
   2  -5   3     1498.84     1749.11     41.05 o 
   3  -5   3        0.05        0.95      2.03 o 
   4  -5   3        0.08        3.86      1.46 o 
   5  -5   3      141.43      149.64      9.34 o 
   6  -5   3      114.78      122.46     20.65 o 
   7  -5   3        1.19        4.37      2.90 o 
   8  -5   3      151.11      116.69     14.07 o 
  -8  -4   3       31.16       25.53     20.38 o 
  -7  -4   3      321.26      298.95     29.30 o 
  -6  -4   3        6.42        4.31      3.96 o 
  -5  -4   3      294.68      319.34     24.12 o 
  -4  -4   3        3.53       13.82     14.21 o 
  -3  -4   3       36.62       43.02     10.51 o 
  -2  -4   3      588.54      588.13     26.10 o 
  -1  -4   3      159.97      152.88     14.38 o 
   0  -4   3      238.86      235.30     21.88 o 
   1  -4   3      790.26      812.64     41.92 o 
   2  -4   3      205.55      251.55     15.74 o 
   3  -4   3      821.34      845.39      8.71 o 
   4  -4   3     1489.90     1599.74     25.27 o 
   5  -4   3      700.41      698.88     16.78 o 
   6  -4   3     1005.08     1061.29     37.80 o 
   7  -4   3      191.76      201.49      8.22 o 
   8  -4   3        5.70        4.03      2.08 o 
   9  -4   3        8.86       16.62      7.38 o 
  -9  -3   3       10.50       11.67      6.37 o 
  -8  -3   3      156.37      164.99     28.03 o 
  -7  -3   3      267.02      253.78     19.47 o 
  -6  -3   3       34.95       25.41     15.85 o 
  -5  -3   3       10.14        1.76      3.65 o 
  -4  -3   3      100.86      139.50     18.72 o 
  -3  -3   3      129.81      108.74     12.46 o 
  -2  -3   3       19.48       18.38     17.97 o 
  -1  -3   3     1334.60     1261.51     54.37 o 
   0  -3   3      575.94      563.96     36.62 o 
   1  -3   3     3431.14     3428.28     96.41 o 
   2  -3   3        0.09       -0.21      2.58 o 
   3  -3   3      889.43      959.70     10.78 o 
   4  -3   3      818.00      815.40      9.59 o 
   5  -3   3       65.84       63.38      5.84 o 
   6  -3   3      815.24      841.85     47.13 o 
   7  -3   3      347.29      370.92     14.71 o 
   8  -3   3       12.43        5.13      3.37 o 
   9  -3   3        2.76        1.82      1.61 o 
  -9  -2   3        4.38        9.07      5.55 o 
  -8  -2   3       22.25       -0.05      6.51 o 
  -7  -2   3      519.30      492.08     39.34 o 
  -6  -2   3      793.26      853.52     53.46 o 
  -5  -2   3      713.25      692.29     27.67 o 
  -4  -2   3      698.08      702.44     12.92 o 
  -3  -2   3     1092.07     1066.10     38.26 o 
  -2  -2   3     1672.19     1534.32     45.28 o 
  -1  -2   3      530.10      486.36     28.92 o 
   0  -2   3     1944.52     1647.19     61.48 o 
   1  -2   3     2028.33     2275.77     77.43 o 
   2  -2   3      446.17      426.22     16.40 o 
   3  -2   3       80.89       71.60      4.61 o 
   4  -2   3      614.06      639.84      8.14 o 
   5  -2   3        9.34       11.05      1.76 o 
   6  -2   3     1058.06     1058.05     46.69 o 
   7  -2   3       13.10       15.45      3.33 o 
   8  -2   3       36.40       37.27      7.01 o 
   9  -2   3      173.45      145.81     14.93 o 
  -9  -1   3      271.46      282.94     13.94 o 
  -8  -1   3        3.33        3.96      2.85 o 
  -7  -1   3      423.85      443.49     20.47 o 
  -6  -1   3      607.07      619.49     39.21 o 
  -5  -1   3      196.10      196.21     17.92 o 
  -4  -1   3       61.64       63.23     12.02 o 
  -3  -1   3       82.85      101.63     17.85 o 
  -2  -1   3      379.53      360.57     23.86 o 
  -1  -1   3       28.07       30.55      4.90 o 
   1  -1   3     7684.73     6713.41    619.43 o 
   2  -1   3      273.41      289.93     37.00 o 
   3  -1   3        2.01        3.93      2.33 o 
   4  -1   3      150.50      157.68      8.71 o 
   5  -1   3       98.39      103.94      9.05 o 
   6  -1   3      131.50      140.18      5.66 o 
   7  -1   3       29.69       21.43      3.28 o 
   8  -1   3       64.74       64.40     12.47 o 
   9  -1   3       21.59       25.26      5.87 o 
  10  -1   3        2.00        1.92      9.70 o 
  -9   0   3        3.88       -1.25      4.49 o 
  -8   0   3      654.20      652.42     90.74 o 
  -7   0   3      199.60      203.63     13.31 o 
  -6   0   3       55.56       58.35     10.25 o 
  -5   0   3      561.38      562.33     32.06 o 
  -4   0   3      226.34      261.38     23.01 o 
  -3   0   3        3.69        1.29      2.93 o 
  -2   0   3      913.47      844.36     20.49 o 
  -1   0   3     6525.68     6023.19    392.25 o 
   0   0   3    12222.01    10664.14    983.46 o 
   1   0   3     6718.51     5448.50    502.63 o 
   2   0   3      260.04      251.24     31.89 o 
   3   0   3      202.23      205.73     18.44 o 
   4   0   3     1142.55     1144.93     26.47 o 
   5   0   3      113.31       90.11      7.25 o 
   6   0   3      187.22      200.27      6.71 o 
   7   0   3        0.62        4.23      3.24 o 
   8   0   3      952.81     1032.59     35.94 o 
   9   0   3       11.65       13.51      2.51 o 
  10   0   3       30.94       34.08      6.80 o 
  -9   1   3        2.01        0.00      2.65 o 
  -8   1   3       93.93       93.16     41.68 o 
  -7   1   3      470.84      520.19     30.49 o 
  -6   1   3      125.60      129.04     10.38 o 
  -5   1   3       35.95       42.63      6.50 o 
  -4   1   3      674.91      694.05     25.91 o 
  -3   1   3      165.29      154.12     11.29 o 
  -2   1   3       52.52       42.59      7.83 o 
  -1   1   3    10781.26     9345.25    861.75 o 
   0   1   3        1.34        8.33      2.41 o 
   2   1   3      304.06      302.86     38.50 o 
   3   1   3      776.90      736.22     18.43 o 
   4   1   3     3175.54     3042.03     78.64 o 
   5   1   3        0.74        1.64      3.23 o 
   6   1   3      205.70      191.42      5.29 o 
   7   1   3     1146.92     1154.38     57.52 o 
   8   1   3       50.32       60.19     10.27 o 
   9   1   3       20.27       16.30      4.62 o 
  10   1   3        2.84        5.21      3.80 o 
  -9   2   3        1.54       -1.74      5.21 o 
  -8   2   3       54.43       62.47     30.97 o 
  -7   2   3       37.14       39.94     11.48 o 
  -6   2   3       96.45       97.55     22.43 o 
  -5   2   3      492.38      470.98     13.56 o 
  -4   2   3     2237.84     2423.45     34.85 o 
  -3   2   3      363.50      359.21     23.69 o 
  -2   2   3     1924.60     1880.81     43.92 o 
  -1   2   3      739.10      666.41     16.09 o 
   0   2   3     3283.23     3221.29    102.39 o 
   1   2   3      317.45      331.81     30.92 o 
   2   2   3      692.27      596.99     21.76 o 
   3   2   3      810.72      732.92     17.36 o 
   4   2   3        5.16        4.51      1.04 o 
   5   2   3      239.76      242.62     19.84 o 
   6   2   3       35.00       32.21      3.04 o 
   7   2   3      292.31      288.37      6.80 o 
   8   2   3      183.47      154.43      8.72 o 
   9   2   3        5.25       10.81     14.16 o 
  10   2   3       64.44       54.44     10.83 o 
  -8   3   3        3.71        2.07      2.75 o 
  -7   3   3        4.69        6.22      2.07 o 
  -6   3   3       81.79      152.69     29.91 o 
  -5   3   3     1465.46     1467.91     57.70 o 
  -3   3   3     1366.69     1486.26     16.31 o 
  -2   3   3      248.58      240.18     17.78 o 
  -1   3   3      622.09      674.03     16.03 o 
   0   3   3      281.86      310.41     23.24 o 
   1   3   3       19.70       26.97      7.24 o 
   2   3   3      387.48      350.86     12.21 o 
   3   3   3      136.72      132.04     11.91 o 
   4   3   3     1331.90     1302.18     36.74 o 
   5   3   3      948.61      984.60     18.24 o 
   6   3   3      314.77      286.41      6.43 o 
   7   3   3      303.87      318.87     16.54 o 
   8   3   3       18.40       13.16      5.83 o 
   9   3   3      196.74      196.78     19.65 o 
  10   3   3      128.44      125.39     15.34 o 
  -8   4   3       26.59       17.70      7.14 o 
  -7   4   3       60.40       56.44     14.96 o 
  -6   4   3     4591.81     4822.63    551.02 o 
  -5   4   3       77.16       65.30     15.65 o 
  -4   4   3       25.40       30.74      4.31 o 
  -2   4   3       34.46       41.55      4.53 o 
  -1   4   3        2.24        4.70      1.12 o 
   0   4   3      556.37      516.38     12.40 o 
   1   4   3       57.42       48.01      4.44 o 
   2   4   3     1364.31     1183.04     39.56 o 
   3   4   3     3941.27     3528.22    102.42 o 
   4   4   3      737.09      687.36     19.67 o 
   5   4   3      437.88      425.28     22.80 o 
   6   4   3       49.96       45.66      4.53 o 
   7   4   3        2.06        5.10      4.39 o 
   8   4   3      159.49      152.51     11.50 o 
   9   4   3       34.86       25.36     10.83 o 
  10   4   3        0.58       13.46      8.30 o 
  -8   5   3      475.69      467.85     53.89 o 
  -7   5   3      588.06      661.87     63.77 o 
  -6   5   3       29.18       36.41      8.00 o 
  -5   5   3      281.25      261.94     18.74 o 
  -4   5   3      369.05      386.76     25.91 o 
  -3   5   3      439.79      465.76     25.25 o 
  -2   5   3     2277.21     2355.77     26.67 o 
  -1   5   3      688.52      668.34     15.49 o 
   0   5   3       38.94       38.13      3.23 o 
   1   5   3     1309.67     1330.47     52.97 o 
   2   5   3      766.79      727.63     29.43 o 
   3   5   3     2931.45     2801.46    111.00 o 
   4   5   3       95.21       87.09      7.83 o 
   5   5   3       19.14       15.18      2.50 o 
   6   5   3        3.83        3.62      1.88 o 
   7   5   3       27.72       29.86      7.09 o 
   8   5   3       19.01       29.26    100.42 o 
   9   5   3      501.38      516.90     63.92 o 
  10   5   3      127.93       94.94     26.82 o 
  -8   6   3     2426.04     2787.04     28.80 o 
  -7   6   3       26.80       19.58      4.61 o 
  -6   6   3      325.93      359.27     28.49 o 
  -5   6   3      242.19      422.94     22.53 o 
  -4   6   3        1.11        2.05      2.52 o 
  -3   6   3        3.13        5.87      1.34 o 
  -2   6   3      714.67      755.22     12.07 o 
  -1   6   3      307.08      319.22      3.81 o 
   0   6   3      166.45      158.75      8.69 o 
   1   6   3        3.61        1.93      1.69 o 
   2   6   3     1133.25     1340.11     53.55 o 
   3   6   3      457.11      394.91      8.01 o 
   4   6   3      359.07      323.37     31.36 o 
   5   6   3      311.44      304.77     18.14 o 
   6   6   3      408.32      378.77     14.13 o 
   7   6   3      217.43      212.15     19.20 o 
   8   6   3      404.36      421.32     98.41 o 
   9   6   3      298.79      273.24    107.89 o 
  10   6   3      245.50      282.94     40.19 o 
  -7   7   3        0.21        5.97      1.53 o 
  -6   7   3       28.08       29.15      6.70 o 
  -5   7   3      176.95      171.13     10.12 o 
  -4   7   3        1.55        0.94      1.24 o 
  -3   7   3      220.71      231.57      8.91 o 
  -2   7   3     1037.05     1038.86     18.54 o 
  -1   7   3       34.05       70.33      7.94 o 
   0   7   3       49.44       48.42      9.31 o 
   1   7   3      725.33      748.53      8.48 o 
   2   7   3      174.77      173.09     21.56 o 
   3   7   3     1323.00     1293.90     23.11 o 
   4   7   3      120.16       93.25     14.86 o 
   5   7   3        0.00        3.34      3.86 o 
   6   7   3     2914.94     3147.21    163.90 o 
   7   7   3     1240.41     1272.29     62.43 o 
   8   7   3        1.37       16.58     12.57 o 
   9   7   3      364.47      411.16     52.40 o 
  -7   8   3       36.16       29.42      6.80 o 
  -6   8   3      226.67      259.57     26.24 o 
  -5   8   3        0.41       -1.50      3.45 o 
  -4   8   3        0.02        0.72      1.22 o 
  -3   8   3      381.66      377.62     22.25 o 
  -2   8   3       13.78       10.00      1.96 o 
  -1   8   3      362.89      364.55      8.04 o 
   0   8   3     2021.69     2035.78     25.19 o 
   1   8   3        0.35        3.22      1.91 o 
   2   8   3      146.78      124.46     12.06 o 
   3   8   3      418.30      408.37     15.97 o 
   4   8   3       14.47        6.17      4.15 o 
   5   8   3     2131.54     2193.57     53.85 o 
   6   8   3       89.43       86.83     14.26 o 
   7   8   3      877.35      941.59     48.48 o 
   8   8   3      169.53      258.10    248.42 o 
   9   8   3        0.32        8.51     98.08 o 
  -6   9   3       85.25       59.83     12.09 o 
  -5   9   3       50.17       43.73     15.60 o 
  -4   9   3        2.41        2.50      1.71 o 
  -3   9   3      377.80      358.96     13.18 o 
  -2   9   3       30.43       23.99     25.43 o 
  -1   9   3       21.67       21.42      8.44 o 
   0   9   3      105.95      115.76     19.54 o 
   1   9   3      181.26      164.39      5.78 o 
   2   9   3       92.31       93.69     19.06 o 
   3   9   3        0.54        5.35      4.15 o 
   4   9   3       45.93       58.71     19.49 o 
   5   9   3     1848.20     1926.45     67.89 o 
   6   9   3       13.70       21.73     37.73 o 
   7   9   3       32.78       28.90     10.90 o 
   8   9   3      305.62      307.81     43.12 o 
   9   9   3      113.89      108.20     25.10 o 
  -5  10   3      237.31      241.39     23.74 o 
  -4  10   3       32.73       30.16      6.30 o 
  -3  10   3        7.97       12.57     20.18 o 
  -2  10   3        5.72        3.59      3.79 o 
  -1  10   3      203.57      222.29     85.36 o 
   0  10   3     1785.22     1698.16    300.52 o 
   1  10   3      312.41      311.84     12.01 o 
   2  10   3      731.98      697.48     25.33 o 
   3  10   3     1661.91     1505.10    129.67 o 
   5  10   3        1.44        3.79     46.46 o 
   6  10   3       17.36       14.85     86.40 o 
   7  10   3      465.85      541.53    165.28 o 
   8  10   3        1.04       -0.97     62.06 o 
  -5  11   3        0.84        2.12      4.05 o 
  -4  11   3       33.98       26.68      7.14 o 
  -3  11   3       38.48       36.37     10.61 o 
  -2  11   3      231.27      218.48     73.79 o 
  -1  11   3      298.02      281.49     82.32 o 
   0  11   3      192.65      178.92     91.76 o 
   1  11   3      867.15      753.49    172.18 o 
   2  11   3      184.92      235.13    144.73 o 
   3  11   3       12.86     -156.88    159.54 o 
   4  11   3      625.92      727.15    197.79 o 
   5  11   3      159.11      154.47     58.78 o 
   6  11   3       16.48       22.29     42.09 o 
   7  11   3       31.04       16.36     58.42 o 
   8  11   3       36.37       35.72     16.19 o 
  -4  12   3        7.39        8.15      3.57 o 
  -3  12   3      416.59      433.79     48.58 o 
  -2  12   3       23.52       32.52    121.55 o 
  -1  12   3        1.03        1.84     22.84 o 
   0  12   3       34.95      -35.26    122.97 o 
   1  12   3     1357.60     1096.06    714.03 o 
   2  12   3       10.71      177.77    162.91 o 
   3  12   3        5.67     -145.30    167.69 o 
   4  12   3      219.40      211.34    206.55 o 
   5  12   3        2.49       -4.46    137.25 o 
   6  12   3        5.97        5.49     44.19 o 
   7  12   3       13.77        8.58      4.58 o 
  -3  13   3      189.03      195.91      8.01 o 
  -2  13   3       56.14       60.08    122.29 o 
  -1  13   3       25.26       49.69     75.21 o 
   0  13   3      209.53      596.75    156.59 o 
   1  13   3       14.23       31.41     85.97 o 
   2  13   3       35.46      100.01    154.62 o 
   3  13   3      256.30      -95.04    146.08 o 
   4  13   3       17.26        7.47     16.86 o 
   5  13   3       41.83       40.25     31.62 o 
   6  13   3      108.17       81.63     27.02 o 
  -1  14   3       34.47      212.12     76.46 o 
   0  14   3       11.97      115.15     75.60 o 
   1  14   3        1.46       56.68     77.48 o 
   2  14   3      155.92      295.24    111.54 o 
   3  14   3       20.44      -55.48     97.88 o 
   4  14   3       88.51       50.41    116.50 o 
  -2 -12   4       41.50       25.28     40.43 o 
  -1 -12   4      222.74      166.72     46.84 o 
   0 -12   4      183.83      204.11     32.61 o 
   1 -12   4        3.34        1.42      6.42 o 
  -4 -11   4      160.12       79.12     65.85 o 
  -3 -11   4       63.38       97.55     52.20 o 
  -2 -11   4      706.29      945.21    142.60 o 
  -1 -11   4       12.16      121.71     45.30 o 
   0 -11   4       36.22       32.47     34.44 o 
   1 -11   4      343.80      370.05     39.42 o 
   2 -11   4        5.90        5.86      7.98 o 
   3 -11   4       44.50       31.30     12.47 o 
  -5 -10   4        0.02       -2.75     48.24 o 
  -4 -10   4       80.19       42.26     53.60 o 
  -3 -10   4       73.09      131.99     93.69 o 
  -2 -10   4        2.02       20.50     64.79 o 
  -1 -10   4      148.65      165.37     42.21 o 
   0 -10   4      178.01      232.62     53.31 o 
   1 -10   4        5.96       42.55     30.87 o 
   2 -10   4       12.14       20.91     37.03 o 
   3 -10   4      514.74      533.62     53.07 o 
   4 -10   4        2.41        4.46      2.90 o 
   5 -10   4        2.88        7.53      3.57 o 
  -6  -9   4       63.58       38.44     15.89 o 
  -5  -9   4      621.32      686.49     72.89 o 
  -4  -9   4       16.65       43.51     52.20 o 
  -3  -9   4        0.22       -3.09     47.42 o 
  -2  -9   4      210.49      186.36     54.80 o 
  -1  -9   4      116.55      134.93     50.94 o 
   0  -9   4      392.60      305.85     44.33 o 
   1  -9   4      192.46      169.28     32.76 o 
   2  -9   4        0.80       57.17     36.95 o 
   3  -9   4     1005.38     1045.66    111.65 o 
   4  -9   4      190.42      191.29     48.24 o 
   5  -9   4      185.10      188.48     22.14 o 
   6  -9   4      505.91      519.42     14.67 o 
  -7  -8   4        3.64        1.16      5.07 o 
  -6  -8   4      255.02      241.11     36.11 o 
  -5  -8   4      564.63      513.24     44.47 o 
  -4  -8   4      155.09      131.24     22.21 o 
  -3  -8   4     1117.02     1296.85     50.98 o 
  -2  -8   4      684.37      697.99     29.80 o 
  -1  -8   4      917.22     1057.08     82.06 o 
   0  -8   4      477.53      525.31     59.43 o 
   1  -8   4      526.89      567.52     44.58 o 
   2  -8   4      300.11      301.95    191.86 o 
   3  -8   4       36.17       29.13     16.72 o 
   4  -8   4      154.97      166.27     25.66 o 
   5  -8   4        3.12        7.24      4.78 o 
   6  -8   4       55.14       59.10     13.70 o 
  -7  -7   4      268.31      245.00     24.04 o 
  -6  -7   4       65.75       27.14     34.90 o 
  -5  -7   4      573.88      639.46     54.48 o 
  -4  -7   4       46.99       28.67     23.67 o 
  -3  -7   4      128.59      116.97     38.14 o 
  -2  -7   4       13.40       24.15      8.75 o 
  -1  -7   4       26.28       26.67     28.97 o 
   0  -7   4       66.45       91.95     39.99 o 
   1  -7   4        9.54       -8.44     31.12 o 
   2  -7   4       96.58      127.26     47.23 o 
   3  -7   4      250.94      290.97     22.75 o 
   4  -7   4        1.79       -0.95      3.52 o 
   5  -7   4      185.18      183.78     26.29 o 
   6  -7   4       15.94       16.16      3.43 o 
   7  -7   4        5.80        6.56      4.53 o 
  -7  -6   4       14.35       24.18     11.72 o 
  -6  -6   4       44.63       42.83     12.23 o 
  -5  -6   4      121.01      139.28     11.36 o 
  -4  -6   4      969.35     1132.30    108.35 o 
  -3  -6   4      283.41      299.02     10.90 o 
  -2  -6   4      879.93      875.87     66.36 o 
  -1  -6   4     1743.26     1907.66    310.87 o 
   0  -6   4        5.82        3.72      4.75 o 
   1  -6   4      222.51      229.44     34.06 o 
   2  -6   4      999.41     1060.84     49.64 o 
   3  -6   4       38.92       29.67     12.93 o 
   4  -6   4       92.97       82.10     14.86 o 
   5  -6   4       77.89       78.14     36.01 o 
   6  -6   4        0.90        4.44      2.51 o 
   7  -6   4       87.20       80.90     14.28 o 
   8  -6   4       31.50       18.19      7.62 o 
  -8  -5   4       66.64       61.37     18.08 o 
  -7  -5   4       68.86       49.21     19.47 o 
  -6  -5   4       15.16       27.11      6.89 o 
  -5  -5   4      118.52      135.04     14.28 o 
  -4  -5   4        4.03        5.88     14.35 o 
  -3  -5   4       13.61       13.64     55.84 o 
  -2  -5   4      284.26      253.39     35.26 o 
  -1  -5   4       10.13       12.51      9.87 o 
   0  -5   4     2085.31     1847.57     29.57 o 
   1  -5   4       61.79       52.44     23.45 o 
   2  -5   4      277.07      341.89     38.06 o 
   3  -5   4      573.47      521.00     13.03 o 
   4  -5   4        0.39        1.87      2.12 o 
   5  -5   4       59.28       58.56      5.42 o 
   6  -5   4      306.15      297.63     11.15 o 
   7  -5   4       42.44       35.20      8.73 o 
   8  -5   4       58.39       48.47      8.39 o 
  -8  -4   4        1.49        7.97     13.65 o 
  -7  -4   4        7.43       11.50      7.42 o 
  -6  -4   4      185.36      200.01     15.27 o 
  -5  -4   4        2.93       11.31      4.55 o 
  -4  -4   4       13.65        8.60     10.15 o 
  -3  -4   4      236.36      268.40     23.11 o 
  -2  -4   4      283.85      267.16     21.35 o 
  -1  -4   4       65.15       74.68      8.80 o 
   0  -4   4      100.43      104.43     11.68 o 
   1  -4   4     1815.78     1718.22     20.32 o 
   2  -4   4      123.27      125.95     14.68 o 
   3  -4   4      217.31      208.36     15.11 o 
   4  -4   4       69.87       70.03      6.65 o 
   5  -4   4      849.08      845.74     19.76 o 
   6  -4   4      320.46      317.75     20.76 o 
   7  -4   4      216.13      230.17     20.57 o 
   8  -4   4        1.92        4.17      2.07 o 
   9  -4   4       18.56       14.17      4.45 o 
  -8  -3   4       33.54       32.27      7.67 o 
  -7  -3   4      385.93      380.10     30.98 o 
  -6  -3   4      266.63      268.05     21.95 o 
  -5  -3   4      144.05      163.52     14.57 o 
  -4  -3   4       45.73       59.17     16.06 o 
  -3  -3   4      749.45      764.26     24.39 o 
  -2  -3   4      429.35      419.82     14.67 o 
  -1  -3   4      238.11      264.91     23.06 o 
   0  -3   4      389.64      364.73     12.24 o 
   1  -3   4       56.40       73.62     20.60 o 
   2  -3   4        0.48       -0.82      8.83 o 
   3  -3   4      136.05      131.63     12.59 o 
   4  -3   4      562.03      641.78     14.49 o 
   5  -3   4      107.17      102.45     14.00 o 
   6  -3   4      428.49      447.87     22.60 o 
   8  -3   4      369.14      373.00     28.88 o 
   9  -3   4      203.28      199.03     19.14 o 
  -8  -2   4       75.67       60.69     14.57 o 
  -7  -2   4      152.42      153.26     24.00 o 
  -6  -2   4      116.13      111.59     14.94 o 
  -5  -2   4       93.80      117.92     27.06 o 
  -4  -2   4      157.24      142.30     13.80 o 
  -3  -2   4      196.57      209.67     19.81 o 
  -2  -2   4      470.22      464.26     15.01 o 
  -1  -2   4     1437.72     1412.90     71.47 o 
   0  -2   4        0.63        1.93      4.20 o 
   1  -2   4      705.63      689.23     30.78 o 
   2  -2   4     1655.43     1552.52     62.76 o 
   3  -2   4      162.60      142.46     16.26 o 
   4  -2   4     1844.95     1939.62     30.54 o 
   5  -2   4      118.39      122.58      8.19 o 
   6  -2   4      101.90      100.11     17.61 o 
   7  -2   4       76.48       70.59     32.44 o 
   8  -2   4       95.53      100.74     17.85 o 
   9  -2   4      149.42      116.79     17.90 o 
  -8  -1   4        6.29        5.26      3.81 o 
  -7  -1   4      102.38       94.80     28.46 o 
  -6  -1   4       54.11       41.95     16.09 o 
  -5  -1   4      234.35      224.10     14.64 o 
  -4  -1   4      814.26      891.81     14.31 o 
  -3  -1   4      471.75      506.43     30.90 o 
  -2  -1   4      127.87      110.26     13.29 o 
  -1  -1   4       69.22       81.41     17.34 o 
   0  -1   4     1749.96     1581.89     44.55 o 
   1  -1   4     1015.27      986.50     34.49 o 
   2  -1   4      466.77      598.35     21.76 o 
   3  -1   4        9.23        7.48      4.10 o 
   4  -1   4       57.72       59.82      5.00 o 
   5  -1   4       15.65       11.89      2.51 o 
   6  -1   4       73.84       76.69     11.03 o 
   7  -1   4      206.49      217.11     19.69 o 
   8  -1   4       30.51       29.30     10.52 o 
   9  -1   4      134.83      109.91     21.17 o 
  -8   0   4        5.88        8.30      4.92 o 
  -7   0   4       96.70      102.71     19.44 o 
  -6   0   4      352.75      398.72     17.19 o 
  -5   0   4     1817.47     2012.87     56.09 o 
  -4   0   4       94.98       99.83     13.90 o 
  -3   0   4       92.44      109.77     10.81 o 
  -2   0   4      505.79      487.01     14.67 o 
  -1   0   4       24.35       40.71      7.25 o 
   0   0   4    12098.73    10348.63    954.47 o 
   1   0   4     2406.59     2133.89     70.92 o 
   2   0   4        3.70        8.15      3.81 o 
   3   0   4       36.58       47.23      5.55 o 
   4   0   4      565.36      519.34      6.53 o 
   5   0   4       65.69       71.72      8.67 o 
   6   0   4       31.36       33.67      5.60 o 
   7   0   4       31.52       35.82      2.98 o 
   8   0   4        2.86        3.22      2.65 o 
   9   0   4       85.71       81.72     27.34 o 
  10   0   4        2.56       -0.69      3.54 o 
  -8   1   4        4.69        7.53      3.57 o 
  -7   1   4       89.07       85.92     23.59 o 
  -6   1   4      461.55      460.89     17.90 o 
  -5   1   4      164.34      173.52      8.06 o 
  -4   1   4      115.32      111.63     12.80 o 
  -3   1   4      831.53      786.01     26.63 o 
  -2   1   4      135.58      138.42     10.36 o 
  -1   1   4     2028.94     1687.79     56.25 o 
   0   1   4     7701.30     7192.98    468.98 o 
   1   1   4       21.60       26.97      6.56 o 
   2   1   4     4507.08     4086.05    134.45 o 
   3   1   4     4087.60     3675.99    145.16 o 
   4   1   4      184.76      192.17     13.26 o 
   5   1   4     1212.28     1217.73     11.88 o 
   6   1   4     1523.17     1628.22     28.97 o 
   7   1   4      281.58      275.86     14.38 o 
   8   1   4      301.96      299.51     13.88 o 
   9   1   4       30.10       24.39      3.61 o 
  10   1   4       30.90       22.26      5.57 o 
  -8   2   4        0.41        5.40      2.32 o 
  -7   2   4        1.03        7.82      4.10 o 
  -6   2   4        0.87        0.39      3.67 o 
  -5   2   4       42.00       44.20     11.44 o 
  -4   2   4      589.52      546.69     10.34 o 
  -3   2   4       88.75       95.72      9.07 o 
  -2   2   4       29.94       27.84      4.24 o 
  -1   2   4      205.18      198.92     17.87 o 
   0   2   4        2.17        9.80      2.91 o 
   1   2   4       91.01      104.64     14.96 o 
   2   2   4      763.29      766.90     26.05 o 
   3   2   4      673.97      651.65     26.44 o 
   4   2   4        1.38       -0.28      1.40 o 
   5   2   4      430.28      478.05      6.44 o 
   6   2   4     1315.23     1454.09     32.24 o 
   7   2   4        0.13        1.99      1.04 o 
   8   2   4      494.76      476.18     14.40 o 
   9   2   4       33.32       49.68     18.55 o 
  10   2   4       29.47       24.04     14.40 o 
  -8   3   4      158.36      161.76     19.39 o 
  -7   3   4      213.27      240.10     28.70 o 
  -6   3   4       31.24       21.08     15.63 o 
  -5   3   4      311.06      316.71      9.48 o 
  -4   3   4       50.98       44.35      5.07 o 
  -3   3   4        8.83       12.60      5.91 o 
  -2   3   4      256.00      267.33     12.86 o 
  -1   3   4      566.54      548.64     15.76 o 
   0   3   4      673.80      681.53     16.84 o 
   1   3   4      180.14      187.81     23.93 o 
   2   3   4     1735.88     1611.23     53.84 o 
   3   3   4      193.30      199.09     19.01 o 
   4   3   4     3585.89     3580.41    100.14 o 
   5   3   4     2369.91     2344.40     48.07 o 
   6   3   4       21.51       24.39      3.04 o 
   7   3   4      179.30      174.73     10.57 o 
   8   3   4      214.15      208.73      7.98 o 
   9   3   4       56.61       44.27     10.83 o 
  10   3   4      119.12      111.51     13.27 o 
  -8   4   4       37.75       38.93     12.49 o 
  -7   4   4      498.17      505.43     69.03 o 
  -6   4   4       38.70       36.47      8.20 o 
  -5   4   4     1567.82     1569.31    135.32 o 
  -4   4   4       42.83       49.47      5.34 o 
  -3   4   4       82.32       83.77      9.86 o 
  -2   4   4     3537.60     3400.29     35.12 o 
  -1   4   4        1.50        1.51      1.47 o 
   0   4   4      716.82      735.64     21.37 o 
   1   4   4      170.01      172.03     22.00 o 
   2   4   4      289.30      284.63     36.04 o 
   3   4   4     1707.31     1692.84     47.47 o 
   4   4   4        5.40       17.90      2.80 o 
   5   4   4        9.51        8.79      1.70 o 
   6   4   4        0.22        1.49      2.50 o 
   7   4   4       13.59       14.99      3.89 o 
   8   4   4      261.23      272.03      9.40 o 
   9   4   4        2.50        0.65      2.12 o 
  10   4   4      263.72      271.56     17.25 o 
  -8   5   4      452.70      419.61     19.78 o 
  -7   5   4      144.52      188.92     35.51 o 
  -6   5   4      480.57      512.91     56.11 o 
  -5   5   4        0.62       -1.30      3.96 o 
  -4   5   4      173.71      156.53      8.23 o 
  -3   5   4      164.13      135.87     10.53 o 
  -2   5   4       37.30       41.26      4.90 o 
  -1   5   4      787.30      797.09     28.70 o 
   0   5   4     2756.83     2676.77     74.90 o 
   1   5   4      194.36      191.47     18.09 o 
   2   5   4       53.66       71.88      9.41 o 
   3   5   4        9.56       12.43      1.62 o 
   4   5   4      465.31      471.03      6.15 o 
   5   5   4      118.60       98.56     10.87 o 
   6   5   4      103.57       87.23     10.82 o 
   7   5   4       79.12       76.63      2.92 o 
   8   5   4       12.85       12.84      3.25 o 
   9   5   4       50.21       36.74     13.60 o 
  10   5   4        2.05       11.63      8.35 o 
  -7   6   4      230.85      192.24     27.30 o 
  -6   6   4       17.67       10.28      8.49 o 
  -5   6   4      307.81      310.29     17.17 o 
  -4   6   4      109.51      117.63     21.00 o 
  -3   6   4      105.41      103.75      6.90 o 
  -2   6   4        0.98       -0.64      1.11 o 
  -1   6   4        0.51        2.26      3.09 o 
   0   6   4     1915.70     1765.49     60.37 o 
   1   6   4     2670.28     2704.40    107.19 o 
   2   6   4        0.97        2.44      0.77 o 
   3   6   4      507.82      433.50      8.64 o 
   4   6   4      192.27      204.84     19.35 o 
   5   6   4        1.61        2.85      4.68 o 
   6   6   4     1113.78     1147.91     22.69 o 
   7   6   4     1180.84     1222.91     45.05 o 
   8   6   4      220.33      238.94     21.08 o 
   9   6   4       48.21       33.23     86.11 o 
  10   6   4      132.50      120.85     35.17 o 
  -7   7   4       32.80        8.01      5.26 o 
  -6   7   4       60.97       50.51     28.61 o 
  -5   7   4       33.74       35.76      7.48 o 
  -4   7   4      365.24      380.02     15.36 o 
  -3   7   4      306.99      315.59      7.21 o 
  -2   7   4       26.53       28.62      3.23 o 
  -1   7   4     1670.15     1567.88     22.89 o 
   0   7   4       96.32      100.15     14.71 o 
   1   7   4       24.61       30.87      7.77 o 
   2   7   4      794.89      719.48     14.04 o 
   3   7   4       66.28       60.98      9.99 o 
   4   7   4      156.20      156.21     14.23 o 
   5   7   4      243.44      266.68     12.69 o 
   6   7   4      123.99      109.79      4.65 o 
   7   7   4     1515.45     1679.14    118.63 o 
   8   7   4      621.15      628.43     48.29 o 
   9   7   4       14.05        8.07     82.69 o 
  -6   8   4       13.03       11.89      3.07 o 
  -5   8   4       71.31       62.19     12.35 o 
  -4   8   4       57.85       62.19     28.86 o 
  -3   8   4       33.20       29.77      3.33 o 
  -2   8   4      124.53      146.48     12.24 o 
  -1   8   4       90.41       83.09      6.04 o 
   0   8   4      191.89      198.52      8.68 o 
   1   8   4      670.80     1388.65     24.60 o 
   2   8   4       61.24       58.04     13.03 o 
   3   8   4        1.71        3.62      2.51 o 
   4   8   4      114.00       90.07     19.59 o 
   5   8   4      817.07      807.62     30.78 o 
   6   8   4       36.39       28.04      7.74 o 
   7   8   4       84.36       75.30     16.55 o 
   8   8   4      159.00      162.96     24.17 o 
   9   8   4        0.67       -2.08      8.46 o 
  -6   9   4       74.01       69.75     15.30 o 
  -5   9   4       24.77       21.52      3.78 o 
  -4   9   4       50.78       37.48      7.27 o 
  -3   9   4       65.50       80.82     31.04 o 
  -2   9   4        5.56        3.47      1.28 o 
  -1   9   4      114.44      115.37     20.35 o 
   0   9   4      199.40      197.07      6.40 o 
   1   9   4        0.71       -1.01      3.86 o 
   2   9   4      264.14      232.43     10.90 o 
   3   9   4      240.45      233.30     12.16 o 
   4   9   4     1640.25     1607.57     54.42 o 
   5   9   4     1423.29     1493.81     74.68 o 
   6   9   4      173.88      158.40      8.92 o 
   7   9   4      493.60      489.74     38.87 o 
   8   9   4       65.95       85.22     62.45 o 
   9   9   4      101.79       68.61     35.70 o 
  -5  10   4      537.28      549.21     43.44 o 
  -4  10   4       84.87       73.52     26.63 o 
  -3  10   4      219.14      226.99     19.21 o 
  -2  10   4       62.93       61.09     32.47 o 
  -1  10   4        7.31        7.13      1.81 o 
   0  10   4     2258.86     2308.71    140.17 o 
   1  10   4      680.62      688.70     59.77 o 
   2  10   4       35.19       40.86      7.38 o 
   3  10   4     4136.32     4000.08     24.99 o 
   4  10   4      123.85      114.38     14.18 o 
   5  10   4      280.91      262.48     14.23 o 
   6  10   4       14.34       20.93      4.84 o 
   7  10   4        2.11        2.22      7.28 o 
   8  10   4        0.20       10.03     35.92 o 
  -5  11   4       23.99       24.60      6.90 o 
  -4  11   4      112.04      127.37     13.56 o 
  -3  11   4       56.09       48.83     17.01 o 
  -2  11   4        2.44        3.90     51.26 o 
  -1  11   4       82.25       90.38     98.85 o 
   0  11   4      548.75      508.46     35.19 o 
   1  11   4      857.72      837.29     40.62 o 
   2  11   4      100.19      108.26     67.92 o 
   3  11   4      620.25      564.48     28.08 o 
   4  11   4       41.18       25.95      8.49 o 
   5  11   4      645.94      556.09     60.83 o 
   6  11   4      117.22      134.43     17.68 o 
   7  11   4        3.17        7.05     72.65 o 
   8  11   4       10.04       -4.87     54.66 o 
  -4  12   4        4.34        4.29      3.57 o 
  -3  12   4       65.90       41.10     15.24 o 
  -2  12   4       70.79       48.85     19.04 o 
  -1  12   4        9.78        4.80     12.64 o 
   0  12   4        7.54      320.62    125.00 o 
   1  12   4      637.98      480.30    139.61 o 
   2  12   4        8.27     -196.88    174.25 o 
   3  12   4       63.04      165.76    164.70 o 
   4  12   4       19.66      104.25    178.59 o 
   5  12   4      417.78      468.26     61.34 o 
   7  12   4        2.83       -8.04     20.60 o 
  -3  13   4        7.83        6.17      3.81 o 
  -2  13   4      334.85       67.64     65.75 o 
  -1  13   4     1038.53      868.31    156.26 o 
   0  13   4       10.37      140.96    136.91 o 
   1  13   4      281.01      281.25    140.09 o 
   2  13   4      104.71      211.88    158.62 o 
   3  13   4      146.52       80.95    144.00 o 
   4  13   4      282.50      207.01    176.90 o 
   5  13   4       14.65       16.03     16.26 o 
   6  13   4        5.47       11.03     45.30 o 
  -1  14   4      315.62      208.89     71.11 o 
   0  14   4       10.73       99.38     75.35 o 
   1  14   4        4.00      154.28    133.97 o 
   2  14   4      105.10      248.78    144.58 o 
   3  14   4        9.81      -44.33    133.39 o 
   4  14   4        0.62      273.24    175.79 o 
   5  14   4       15.63     -201.99    145.40 o 
  -3 -11   5      130.66      114.72     38.69 o 
  -2 -11   5      166.98      183.42     50.75 o 
  -1 -11   5      590.95      557.48     71.06 o 
   0 -11   5        3.76       75.55     34.25 o 
   1 -11   5      325.50      395.63     58.66 o 
   2 -11   5        0.75       -1.21      9.12 o 
   3 -11   5        0.89        4.50      3.14 o 
  -4 -10   5       24.52       66.91     38.01 o 
  -3 -10   5      108.44       79.50     40.67 o 
  -2 -10   5      234.71      239.09     49.69 o 
  -1 -10   5        2.79       41.44     40.96 o 
   0 -10   5       17.22       25.76     31.45 o 
   1 -10   5      115.86      168.22     33.96 o 
   2 -10   5       14.10      -10.18     23.49 o 
   3 -10   5      887.79     1114.31    101.16 o 
   4 -10   5       37.36       31.16      7.70 o 
  -5  -9   5        1.48        2.89     32.27 o 
  -4  -9   5      275.00      390.18     71.30 o 
  -3  -9   5        0.13       83.70     52.10 o 
  -2  -9   5        0.27      -19.54     37.87 o 
  -1  -9   5       71.36       83.89     40.96 o 
   0  -9   5      306.07      260.60     43.95 o 
   1  -9   5        2.68       15.10     32.32 o 
   2  -9   5       10.17       72.60     25.66 o 
   3  -9   5      136.30      146.51     38.35 o 
   4  -9   5      113.46       86.58     18.31 o 
   5  -9   5      485.57      507.36     58.61 o 
  -6  -8   5       46.97       41.19     10.98 o 
  -5  -8   5      201.69      243.30     29.70 o 
  -4  -8   5        1.55        1.59     28.63 o 
  -3  -8   5       45.81       55.45      9.92 o 
  -2  -8   5      770.22      763.00     50.36 o 
  -1  -8   5      440.27      460.76     48.15 o 
   1  -8   5      195.05      145.74     31.45 o 
   2  -8   5      284.66      289.98     36.18 o 
   3  -8   5      669.62      759.10     94.77 o 
   4  -8   5      384.03      396.85     34.00 o 
   5  -8   5      202.76      202.04     28.41 o 
   6  -8   5       18.78       15.24      4.34 o 
  -6  -7   5        2.05        2.28     10.66 o 
  -5  -7   5       46.74       66.05     47.64 o 
  -4  -7   5      383.35      322.60     43.80 o 
  -3  -7   5      694.05      654.10     27.12 o 
  -2  -7   5       18.26        8.93      9.24 o 
  -1  -7   5       48.30       49.07     37.44 o 
   0  -7   5      298.29      339.91     42.02 o 
   1  -7   5       19.16      -12.25     23.11 o 
   2  -7   5      679.27      791.07     89.15 o 
   3  -7   5      882.18      769.94     42.31 o 
   4  -7   5      503.47      621.60     44.58 o 
   5  -7   5       12.64      143.57     23.88 o 
   6  -7   5      165.53      185.30     27.45 o 
   7  -7   5      119.25      118.96     29.23 o 
  -7  -6   5      613.95      754.95     18.19 o 
  -6  -6   5      132.71      182.07     37.94 o 
  -5  -6   5      294.98      320.89     28.62 o 
  -4  -6   5      545.99      566.02     38.74 o 
  -3  -6   5     3383.83     3272.48    168.93 o 
  -2  -6   5       10.06       11.32     15.73 o 
  -1  -6   5      528.08      493.11     27.74 o 
   0  -6   5      342.48      353.26     13.07 o 
   1  -6   5     1040.48     1113.76     58.61 o 
   2  -6   5      628.71      677.41     50.27 o 
   3  -6   5      321.26      304.31     35.17 o 
   4  -6   5       11.34        6.53      4.15 o 
   5  -6   5      404.24      402.28     15.72 o 
   6  -6   5       56.77       42.79     11.34 o 
   7  -6   5        0.88        6.46      4.49 o 
  -7  -5   5       76.09       65.54     12.37 o 
  -6  -5   5      151.37      159.94     18.16 o 
  -5  -5   5       12.95        6.61      8.44 o 
  -4  -5   5      180.40      177.46     18.73 o 
  -3  -5   5      589.84      601.53     18.82 o 
  -2  -5   5       96.97       87.96     15.29 o 
  -1  -5   5      855.31      768.00     50.85 o 
   0  -5   5       14.47        7.77     32.59 o 
   2  -5   5      115.41      143.54     21.48 o 
   3  -5   5      447.06      492.22     15.79 o 
   4  -5   5       14.77       17.16      3.78 o 
   5  -5   5        2.30        5.21      1.52 o 
   6  -5   5      179.78      199.22     18.71 o 
   7  -5   5        0.53        5.79      2.27 o 
   8  -5   5        6.24        3.62      2.99 o 
  -8  -4   5      119.78       94.60     25.76 o 
  -7  -4   5        1.08        1.63      5.14 o 
  -6  -4   5      248.97      250.17     28.63 o 
  -5  -4   5       36.53       35.20     20.89 o 
  -4  -4   5      203.20      234.57     28.92 o 
  -3  -4   5        5.09       26.56     24.99 o 
  -2  -4   5      563.77      576.44     46.48 o 
  -1  -4   5      407.40      333.43     50.00 o 
   0  -4   5       22.59       31.08     20.02 o 
   1  -4   5      413.01      445.08     50.27 o 
   2  -4   5     1133.60     1094.71     34.59 o 
   3  -4   5      499.07      538.58     19.42 o 
   4  -4   5      643.53      704.94     24.94 o 
   5  -4   5     1004.78     1265.37    139.97 o 
   6  -4   5      967.65      986.36     27.37 o 
   7  -4   5       78.36       58.80     12.63 o 
   8  -4   5      237.04      253.92     25.10 o 
  -8  -3   5       55.23       56.59     12.45 o 
  -7  -3   5       41.20       45.32     17.05 o 
  -6  -3   5       59.31       51.66     10.93 o 
  -5  -3   5       47.42       48.34     13.39 o 
  -4  -3   5      269.50      241.01     23.64 o 
  -3  -3   5        8.60        7.31     19.73 o 
  -2  -3   5      918.31      778.95     14.13 o 
  -1  -3   5      254.21      255.46      5.69 o 
   0  -3   5        0.49        6.27      4.68 o 
   1  -3   5       29.76        7.96     11.67 o 
   2  -3   5       79.32       95.81     22.00 o 
   3  -3   5        1.46       -1.78      4.58 o 
   4  -3   5      169.17      209.83      7.92 o 
   5  -3   5      298.49      310.82      7.47 o 
   6  -3   5        2.56        2.06      1.03 o 
   7  -3   5       60.36       71.40     12.37 o 
   8  -3   5      249.59      285.94     27.98 o 
   9  -3   5       17.16       12.10      3.62 o 
  -8  -2   5       10.45       10.57      5.07 o 
  -7  -2   5        5.45        8.76      3.97 o 
  -6  -2   5      468.99      496.29     23.22 o 
  -5  -2   5      250.86      245.77     20.93 o 
  -4  -2   5       52.29       56.11     16.21 o 
  -3  -2   5     1312.64     1316.59     20.00 o 
  -2  -2   5      118.86      110.97     12.96 o 
  -1  -2   5      263.32      299.17     14.74 o 
   0  -2   5      134.74      111.51     10.23 o 
   1  -2   5       34.69       33.09     14.57 o 
   2  -2   5      604.65      673.17     15.97 o 
   3  -2   5      133.53      115.20     15.49 o 
   4  -2   5      251.68      288.23     20.35 o 
   5  -2   5      336.93      324.34      8.20 o 
   6  -2   5        0.00       -1.24      1.64 o 
   7  -2   5       59.93       56.34     26.03 o 
   8  -2   5       59.89       62.15     11.78 o 
   9  -2   5       11.63        9.51      2.18 o 
  -8  -1   5      197.69      208.60     24.51 o 
  -7  -1   5      184.82      167.40     19.06 o 
  -6  -1   5        2.65        3.90      2.82 o 
  -5  -1   5       96.49       96.09     11.36 o 
  -4  -1   5      173.30      138.15      8.62 o 
  -3  -1   5      179.64      162.68     14.65 o 
  -2  -1   5        5.95       13.03      3.36 o 
  -1  -1   5     4090.32     3708.84    266.85 o 
   0  -1   5      740.85      668.41     37.94 o 
   1  -1   5        3.85       13.99      3.38 o 
   2  -1   5     4661.46     4216.11    167.06 o 
   3  -1   5     1554.57     1551.61     29.62 o 
   4  -1   5       19.45       12.74      6.66 o 
   5  -1   5      197.02      196.15     10.41 o 
   6  -1   5      227.18      219.51      7.24 o 
   7  -1   5        2.15        5.01      2.55 o 
   8  -1   5      170.76      172.75     24.45 o 
   9  -1   5      233.95      236.91     23.76 o 
  -8   0   5      165.35      156.30     34.59 o 
  -7   0   5       97.00       80.90     24.70 o 
  -6   0   5       20.38        8.77      5.68 o 
  -5   0   5       30.26       28.85      5.82 o 
  -4   0   5      572.69      552.72     35.34 o 
  -3   0   5      576.07      551.12     11.29 o 
  -2   0   5        0.07        4.52      4.51 o 
  -1   0   5      359.01      285.24     17.20 o 
   0   0   5     1097.74     1166.73     65.71 o 
   1   0   5      865.77      869.11     42.84 o 
   2   0   5     9002.34     9041.42   1099.58 o 
   3   0   5     1192.65     1232.20     49.59 o 
   4   0   5      135.34      173.53     21.71 o 
   5   0   5      668.56      624.22      9.45 o 
   6   0   5        0.09        1.35      2.05 o 
   7   0   5       65.83       61.79      4.73 o 
   8   0   5        3.42        4.04      2.31 o 
   9   0   5       20.20       17.15      4.60 o 
  10   0   5       20.27       10.58      4.40 o 
  -8   1   5        0.25       -0.68      6.32 o 
  -7   1   5      291.60      293.89     33.82 o 
  -6   1   5       36.75       28.85     13.43 o 
  -5   1   5      110.12      112.04     13.94 o 
  -4   1   5      416.62      424.81     19.92 o 
  -3   1   5      162.10      173.86     12.23 o 
  -2   1   5     1459.40     1502.88     17.49 o 
  -1   1   5      645.52      623.70     21.08 o 
   0   1   5      159.28      172.09     15.70 o 
   1   1   5       70.19       84.80      8.39 o 
   2   1   5      610.45      661.74     27.45 o 
   3   1   5        1.44       -5.45      3.86 o 
   4   1   5      370.55      378.22      7.82 o 
   5   1   5     1018.62     1048.64     14.39 o 
   6   1   5      153.32      166.45      5.95 o 
   7   1   5        6.16        2.37      1.48 o 
   8   1   5      347.97      339.33     26.65 o 
   9   1   5        4.68        4.86      2.39 o 
  10   1   5        8.87       16.19      4.41 o 
  -8   2   5       38.66       38.01      8.92 o 
  -7   2   5       12.62       12.74      3.14 o 
  -6   2   5       66.71       59.48     15.20 o 
  -5   2   5       22.07       23.36      3.56 o 
  -4   2   5       80.87       86.80      9.91 o 
  -3   2   5      138.36      133.98     13.08 o 
  -2   2   5      482.24      511.51     20.41 o 
  -1   2   5        0.56        1.51      1.13 o 
   0   2   5        9.98       12.86      2.29 o 
   1   2   5      134.87      125.37     11.50 o 
   2   2   5      361.65      407.79     17.37 o 
   3   2   5      162.89      200.20     20.50 o 
   4   2   5        2.13       10.13      2.94 o 
   5   2   5      403.87      431.50     28.24 o 
   6   2   5       20.14       20.26      4.54 o 
   7   2   5      119.10      116.04      3.20 o 
   8   2   5       88.36       81.27     10.58 o 
   9   2   5      157.04      173.64     24.32 o 
  10   2   5      242.64      260.86     13.48 o 
  -8   3   5      115.89      109.61     21.52 o 
  -7   3   5      182.94      176.95     24.94 o 
  -6   3   5      457.76      459.60     23.64 o 
  -5   3   5       40.95       36.46      4.16 o 
  -4   3   5      468.91      494.54     14.41 o 
  -3   3   5      244.14      249.89     16.53 o 
  -2   3   5      247.04      235.09     20.76 o 
  -1   3   5       34.84       45.09      6.86 o 
   0   3   5      704.24      669.62     36.21 o 
   1   3   5     1054.58     1048.57     39.10 o 
   2   3   5        6.39       -2.41      3.43 o 
   3   3   5       52.41       30.78      7.86 o 
   4   3   5      485.34      467.50     13.72 o 
   5   3   5       29.07       23.25      4.23 o 
   6   3   5      628.03      640.88     15.36 o 
   7   3   5       11.80       13.56      3.24 o 
   8   3   5      102.28      102.11     11.22 o 
   9   3   5       36.40       26.71      6.97 o 
  10   3   5       23.86       14.38      5.15 o 
  -8   4   5       37.65       22.05      6.80 o 
  -7   4   5      204.41      193.69     29.86 o 
  -6   4   5      267.06      287.96     32.23 o 
  -5   4   5      243.95      254.86     31.21 o 
  -4   4   5      534.23      536.58     15.49 o 
  -3   4   5     1338.71     1471.65     31.61 o 
  -2   4   5      437.91      463.38      8.73 o 
  -1   4   5     3354.01     3437.58     96.13 o 
   0   4   5      941.09      956.33     27.58 o 
   1   4   5      143.36      137.44     13.70 o 
   2   4   5     4063.25     3983.39    157.65 o 
   3   4   5     2700.89     2783.61    110.33 o 
   4   4   5        3.01        3.30      2.36 o 
   5   4   5      511.90      508.70     33.49 o 
   6   4   5      272.39      283.68     15.15 o 
   7   4   5        5.65        6.04      1.74 o 
   8   4   5        0.99        1.54      1.76 o 
   9   4   5        6.79        6.18      2.21 o 
  10   4   5        6.08        0.64      9.26 o 
  -7   5   5      276.60      299.68     48.05 o 
  -6   5   5       71.30       77.81     18.62 o 
  -5   5   5      129.32      121.23     76.08 o 
  -4   5   5      135.28      145.05      8.88 o 
  -3   5   5       16.24       22.31      3.53 o 
  -2   5   5      162.92      198.23     14.29 o 
  -1   5   5      453.23      464.23     11.14 o 
   0   5   5      694.58      720.06     20.60 o 
   1   5   5     2773.38     2661.46    105.55 o 
   2   5   5     6382.39     6588.07    801.20 o 
   3   5   5        3.87        3.43      1.50 o 
   4   5   5      107.26      106.50      9.56 o 
   5   5   5      584.22      553.96     17.78 o 
   6   5   5       17.82       19.25      4.39 o 
   7   5   5      189.23      186.07     12.97 o 
   8   5   5      399.06      415.64     13.17 o 
   9   5   5       79.59       59.96     17.44 o 
  10   5   5        9.30       11.24      7.38 o 
  -7   6   5      534.03      646.54     72.41 o 
  -6   6   5       52.95       47.13     22.34 o 
  -5   6   5      153.57      161.32     13.60 o 
  -4   6   5      263.80      268.97     17.49 o 
  -3   6   5      127.17      126.45     13.65 o 
  -2   6   5        3.39        2.92      2.85 o 
  -1   6   5       43.19       35.27      6.67 o 
   0   6   5      868.16      905.34     11.87 o 
   1   6   5     1761.18     1653.11     25.71 o 
   2   6   5     1642.11     1658.32     25.52 o 
   3   6   5      130.32      146.46     18.24 o 
   4   6   5      895.12      843.29     10.42 o 
   5   6   5       64.88       60.30      5.53 o 
   6   6   5      990.50      991.72     24.39 o 
   7   6   5     2028.49     2207.42     92.00 o 
   8   6   5        4.94        8.59      5.32 o 
   9   6   5       92.23       81.89      7.86 o 
  10   6   5      171.89      195.19     17.90 o 
  -7   7   5        4.71        3.18      2.85 o 
  -6   7   5        3.45        5.50      2.61 o 
  -5   7   5      163.60      169.67     32.95 o 
  -4   7   5      236.08      215.01     18.33 o 
  -3   7   5       74.43       61.72     13.78 o 
  -2   7   5      537.67      526.63     28.70 o 
  -1   7   5       96.01      112.40     12.30 o 
   0   7   5       29.02       41.09      5.73 o 
   1   7   5        2.68        4.00      3.04 o 
   2   7   5       83.59       69.81     11.14 o 
   3   7   5      118.82       87.80     13.85 o 
   4   7   5      322.22      341.84     12.45 o 
   5   7   5       63.62       79.65     19.49 o 
   6   7   5      884.02      902.95     78.15 o 
   7   7   5      414.42      437.83     16.97 o 
   8   7   5      419.63      405.78     33.33 o 
   9   7   5       37.75       30.28      6.63 o 
  -6   8   5      253.51      247.77     28.22 o 
  -5   8   5        5.38       -0.34      3.71 o 
  -4   8   5      444.54      429.26     21.90 o 
  -3   8   5      209.35      215.19     18.49 o 
  -2   8   5      522.88      512.73     13.16 o 
  -1   8   5        8.37        8.98      2.61 o 
   0   8   5       14.91        7.09      3.96 o 
   1   8   5       71.92       72.07      7.53 o 
   2   8   5       42.46       47.57     12.30 o 
   3   8   5        7.34        3.47      3.23 o 
   4   8   5      120.58      134.11     23.69 o 
   5   8   5      877.55      878.20     30.63 o 
   6   8   5      182.80      196.68     23.98 o 
   7   8   5       17.03        8.73      9.02 o 
   8   8   5        2.66        9.49      4.89 o 
   9   8   5      308.44      292.51     27.21 o 
  -6   9   5       22.72       18.91      4.63 o 
  -5   9   5        3.66        1.78      1.69 o 
  -4   9   5       30.73       25.38     17.13 o 
  -3   9   5      216.41      235.64      8.90 o 
  -2   9   5      276.42      274.85     23.16 o 
  -1   9   5       17.67       13.33      3.55 o 
   0   9   5      653.04      670.23     23.54 o 
   1   9   5      136.10      151.62      8.01 o 
   2   9   5       24.81       21.95      6.32 o 
   3   9   5      117.17      111.49     33.82 o 
   4   9   5      236.53      265.72     12.16 o 
   5   9   5      135.91      134.69     24.65 o 
   6   9   5       10.34        6.42      5.89 o 
   7   9   5       41.30       43.24      8.13 o 
   8   9   5      163.93      161.18     17.72 o 
   9   9   5       79.61       49.19     57.38 o 
  -5  10   5        0.08       -0.43      2.36 o 
  -4  10   5      241.99      283.18     38.79 o 
  -3  10   5       33.76       38.06      8.54 o 
  -2  10   5       10.39       10.02      5.35 o 
  -1  10   5      119.96      128.13     16.45 o 
   0  10   5       93.43      107.68     14.86 o 
   1  10   5     2171.22     2186.57    188.00 o 
   2  10   5     1449.29     1448.37    125.19 o 
   3  10   5     1164.66     1180.67    102.03 o 
   4  10   5      224.11      211.30     25.57 o 
   5  10   5      427.85      415.46     21.56 o 
   6  10   5        0.14        8.35      4.15 o 
   7  10   5       64.07       56.25     29.43 o 
   8  10   5        2.42        4.18      1.96 o 
  -4  11   5       12.57        5.26      2.65 o 
  -3  11   5       32.52       33.77     15.63 o 
  -2  11   5       81.47       65.22     16.74 o 
  -1  11   5       17.03       18.77      5.31 o 
   0  11   5      207.97      241.60     24.07 o 
   1  11   5     1305.14     1294.33     63.78 o 
   2  11   5      552.32      555.46     27.74 o 
   3  11   5      150.51      137.92     13.75 o 
   4  11   5       17.39       13.70      4.73 o 
   5  11   5      487.87      381.30     42.07 o 
   6  11   5       39.24       41.83     11.77 o 
   7  11   5       76.88       84.06     13.45 o 
   8  11   5      256.02      286.56     79.41 o 
  -3  12   5       35.39       31.60      6.75 o 
  -2  12   5      116.23      125.72     76.56 o 
  -1  12   5      224.38      230.98    107.10 o 
   0  12   5      601.33      608.77     65.37 o 
   1  12   5     1559.49     1642.64   1031.51 o 
   2  12   5       43.18       50.17     13.80 o 
   3  12   5      588.01      606.50     66.38 o 
   4  12   5       36.25       54.47     16.64 o 
   5  12   5       28.21       26.34      5.02 o 
   6  12   5      250.62      286.88     28.53 o 
   7  12   5      125.28       95.86     40.69 o 
  -1  13   5      927.17      707.76    151.87 o 
   0  13   5        1.46       -1.78    113.85 o 
   1  13   5       13.33       88.14    137.20 o 
   3  13   5      183.18      144.15     63.82 o 
   5  13   5       97.38       84.86    173.77 o 
   6  13   5       81.27      104.32     41.13 o 
  -1  14   5       86.41       42.84     95.66 o 
   0  14   5        2.83      -15.05    110.28 o 
   1  14   5       98.89       53.26    123.26 o 
   2  14   5       11.73      166.63    146.75 o 
   3  14   5      142.57     -118.43    151.48 o 
   4  14   5        7.25     -149.55    161.61 o 
   5  14   5       14.57       20.13     63.66 o 
  -1 -11   6      225.83      216.75     47.95 o 
   0 -11   6       14.32       46.07     30.25 o 
   1 -11   6        2.83        9.55     25.47 o 
  -3 -10   6        2.86       26.53     41.97 o 
  -2 -10   6       28.90       48.72     39.65 o 
  -1 -10   6      718.66      924.37    114.04 o 
   0 -10   6       24.95       69.81     23.88 o 
   1 -10   6       84.01      103.24     24.65 o 
   2 -10   6       41.88       35.55     14.57 o 
   3 -10   6       45.04       39.08     12.71 o 
  -4  -9   6       10.08       64.74     34.01 o 
  -3  -9   6      438.73      496.27     80.76 o 
  -1  -9   6       19.45       -3.57     41.68 o 
   0  -9   6      175.75      223.41     40.62 o 
   1  -9   6      139.54      156.74     32.95 o 
   2  -9   6      293.58      297.32     98.94 o 
   3  -9   6       10.33       -8.01     12.78 o 
   4  -9   6      318.10      330.09     32.73 o 
   5  -9   6       38.75       30.15      9.99 o 
  -5  -8   6       35.12       30.23     21.88 o 
  -4  -8   6      225.23      267.02     47.33 o 
  -3  -8   6       24.13       29.48     34.01 o 
  -2  -8   6      456.06      617.35     80.52 o 
  -1  -8   6        0.56      -23.83     38.55 o 
   0  -8   6       93.21      165.08     37.48 o 
   1  -8   6      105.74      147.86     54.13 o 
   2  -8   6      256.40      260.99     78.54 o 
   3  -8   6       16.79        6.08      6.85 o 
   4  -8   6       98.23      104.28     37.04 o 
   5  -8   6       12.29       12.59      3.62 o 
   6  -8   6       56.03       61.94     11.39 o 
  -6  -7   6        0.85        4.93     13.65 o 
  -5  -7   6       43.78       30.43     11.30 o 
  -4  -7   6        0.62       -1.72     19.20 o 
  -3  -7   6       82.23      101.31     16.61 o 
  -2  -7   6      402.71      368.22     16.69 o 
  -1  -7   6      153.01      100.92     68.60 o 
   0  -7   6      661.73      676.74     44.43 o 
   1  -7   6       11.15       -2.65     25.38 o 
   2  -7   6       73.09      118.82     78.49 o 
   3  -7   6      517.86      479.72     58.42 o 
   4  -7   6       46.29       45.26      9.44 o 
   5  -7   6      312.00      321.61     34.13 o 
   6  -7   6        1.63        5.60      3.81 o 
   7  -7   6       81.22       66.24     50.46 o 
  -6  -6   6       75.22       80.65      5.64 o 
  -5  -6   6       33.13       20.37     19.63 o 
  -4  -6   6      145.74      145.75     21.91 o 
  -3  -6   6      164.54      194.15     23.45 o 
  -2  -6   6      209.44      205.30     56.44 o 
  -1  -6   6        0.11       12.30     27.45 o 
   0  -6   6     1783.06     1909.95    167.06 o 
   1  -6   6     2379.40     2730.35    240.29 o 
   2  -6   6      251.10      234.50     49.69 o 
   3  -6   6       30.42       -5.55     14.52 o 
   4  -6   6      237.33      266.78     20.70 o 
   5  -6   6       50.31       55.16     11.37 o 
   6  -6   6        0.00       -1.83      5.26 o 
   7  -6   6        1.77       13.80      5.35 o 
  -7  -5   6      135.59      142.48     24.27 o 
  -6  -5   6      909.87      937.72     92.44 o 
  -5  -5   6     1017.05     1050.49     81.51 o 
  -4  -5   6      299.05      294.59     15.45 o 
  -3  -5   6      431.18      438.87     19.80 o 
  -2  -5   6        9.03       10.96     13.53 o 
  -1  -5   6      324.30      311.07     10.67 o 
   0  -5   6     1475.02     1484.79     45.11 o 
   1  -5   6      251.61      292.44     27.06 o 
   2  -5   6      109.60      123.55     44.53 o 
   3  -5   6       12.16       10.09      3.43 o 
   4  -5   6      288.91      281.59     38.40 o 
   5  -5   6      598.34      625.72     24.31 o 
   6  -5   6       26.02       26.80      6.24 o 
   7  -5   6      146.61      147.19     21.13 o 
   8  -5   6       33.76       22.87      5.84 o 
  -7  -4   6       31.92       22.36      6.01 o 
  -6  -4   6      177.08      112.43     39.15 o 
  -5  -4   6       47.91       48.22     10.77 o 
  -4  -4   6      290.50      268.79     25.33 o 
  -3  -4   6        0.18        3.57      4.44 o 
  -2  -4   6       47.89       60.68     10.96 o 
  -1  -4   6      347.87      361.87     36.37 o 
   0  -4   6      984.62      940.58    133.92 o 
   1  -4   6      887.59      805.50     31.41 o 
   2  -4   6       99.25      140.29     30.10 o 
   3  -4   6      410.26      414.50     38.16 o 
   4  -4   6        0.09        0.61      1.74 o 
   5  -4   6        8.76        5.77      2.68 o 
   6  -4   6      212.03      212.13      8.66 o 
   7  -4   6       28.56       26.30      7.47 o 
   8  -4   6       13.14       12.69      4.15 o 
  -7  -3   6      415.75      387.24     34.54 o 
  -6  -3   6      847.04      939.73     72.67 o 
  -5  -3   6      228.85      238.62     24.31 o 
  -4  -3   6      104.82      118.02     13.41 o 
  -3  -3   6     1122.26     1106.17     30.34 o 
  -2  -3   6      304.69      320.60     12.51 o 
  -1  -3   6      285.81      279.27     28.34 o 
   0  -3   6      445.99      406.32     32.90 o 
   1  -3   6     1031.99     1111.30     26.87 o 
   2  -3   6      860.94      794.88     21.85 o 
   3  -3   6       50.70       69.47     18.77 o 
   4  -3   6       93.02       95.86     17.02 o 
   5  -3   6      134.64      132.83      9.00 o 
   6  -3   6       41.00       40.56     15.14 o 
   7  -3   6        8.02        7.40      6.05 o 
   8  -3   6       40.09       27.52      5.19 o 
   9  -3   6      106.66       98.00     10.00 o 
  -7  -2   6       56.05       53.57     11.64 o 
  -6  -2   6       86.11       78.41     14.96 o 
  -5  -2   6      562.35      521.09     50.03 o 
  -4  -2   6      300.08      265.87     17.58 o 
  -3  -2   6      232.76      225.57     23.18 o 
  -2  -2   6      282.20      263.13     25.69 o 
  -1  -2   6      325.69      347.02     23.98 o 
   0  -2   6      378.95      398.55     10.88 o 
   1  -2   6        5.00        8.38      2.10 o 
   2  -2   6      465.91      505.14     14.52 o 
   3  -2   6       20.53       23.59      7.96 o 
   4  -2   6      183.48      185.35     15.49 o 
   5  -2   6      368.43      388.58     13.10 o 
   6  -2   6        9.37       11.68      2.00 o 
   7  -2   6        0.01        3.95      1.78 o 
   8  -2   6      595.19      616.95     59.46 o 
   9  -2   6        3.04        8.01      2.65 o 
  -7  -1   6        0.93        4.20      4.44 o 
  -6  -1   6       36.19       31.57      9.34 o 
  -5  -1   6      248.54      231.84     14.93 o 
  -4  -1   6      389.46      410.40     14.22 o 
  -3  -1   6       45.97       58.45      9.78 o 
  -2  -1   6      124.39      119.92     11.30 o 
  -1  -1   6     5552.83     5012.78    180.16 o 
   0  -1   6      766.90      761.57     10.17 o 
   1  -1   6     1336.51     1252.82     46.67 o 
   2  -1   6      246.01      163.49     27.74 o 
   3  -1   6       54.84       82.49     17.75 o 
   4  -1   6      561.81      553.43     12.54 o 
   5  -1   6      223.93      219.88     13.46 o 
   6  -1   6       11.25        8.31      2.25 o 
   7  -1   6      106.22       86.95     32.10 o 
   8  -1   6       18.74       22.30      5.44 o 
   9  -1   6        3.74        5.79      3.30 o 
  -8   0   6      227.06      217.33     18.86 o 
  -7   0   6        0.06       -0.87      3.57 o 
  -6   0   6        0.15        3.90      5.86 o 
  -5   0   6      267.20      252.67     22.44 o 
  -4   0   6      143.74      149.42      6.46 o 
  -3   0   6      127.45      165.42     14.59 o 
  -2   0   6      446.87      569.72     39.20 o 
  -1   0   6      776.88      819.72     12.71 o 
   0   0   6     2462.01     2682.60    163.44 o 
   1   0   6      131.94      126.85      8.81 o 
   2   0   6      194.26      185.83     21.27 o 
   3   0   6      244.20      248.78     38.35 o 
   4   0   6     1083.32     1200.31     22.05 o 
   5   0   6      104.71      113.09     10.01 o 
   6   0   6       53.73       50.09      9.49 o 
   7   0   6        5.85        6.52      2.73 o 
   9   0   6      255.55      251.13     30.43 o 
  -8   1   6        7.90        4.25      3.38 o 
  -7   1   6      222.43      212.75     30.83 o 
  -6   1   6      588.96      547.06     59.82 o 
  -5   1   6        0.71       -0.91      3.34 o 
  -4   1   6        0.78        5.76      2.80 o 
  -3   1   6      540.12      519.59     43.10 o 
  -2   1   6      360.64      369.72     24.44 o 
  -1   1   6     1809.82     1777.09     19.49 o 
   0   1   6     2494.42     2479.87     69.94 o 
   1   1   6       16.52       26.88      4.18 o 
   2   1   6      448.79      451.40     23.01 o 
   3   1   6     1345.96     1469.74     23.93 o 
   4   1   6      178.57      166.48     20.99 o 
   5   1   6       29.08       30.89      7.19 o 
   6   1   6      397.10      385.26     10.42 o 
   7   1   6      199.90      183.77     13.74 o 
   8   1   6        0.14        0.85      1.55 o 
   9   1   6      714.74      701.90     68.22 o 
  10   1   6       13.29       14.02      3.57 o 
  -7   2   6       24.87       18.67      4.68 o 
  -6   2   6       43.02       50.17     13.56 o 
  -5   2   6      463.34      472.13     17.29 o 
  -4   2   6      751.80      784.18     22.29 o 
  -3   2   6      399.00      429.71     10.75 o 
  -2   2   6     1084.02     1195.72     34.81 o 
  -1   2   6      130.70      128.19     11.46 o 
   0   2   6      392.98      383.27     11.59 o 
   1   2   6        1.00        1.92      2.36 o 
   2   2   6      364.03      350.19     15.97 o 
   3   2   6      813.76      786.44     14.04 o 
   4   2   6       63.03       77.77     10.28 o 
   5   2   6      544.89      536.31      7.76 o 
   6   2   6       41.96       36.15      6.78 o 
   7   2   6      107.85      103.33      9.31 o 
   8   2   6        4.46        1.60      1.52 o 
   9   2   6        7.36        8.30      3.14 o 
  10   2   6        8.78        3.69      3.02 o 
  -7   3   6      295.77      324.77     48.05 o 
  -6   3   6       62.76       66.14     16.98 o 
  -5   3   6      368.46      409.14     18.55 o 
  -4   3   6      760.42      793.90     26.89 o 
  -3   3   6       75.58       88.35      8.59 o 
  -2   3   6      694.76      701.02      9.57 o 
  -1   3   6      956.23      947.84     11.08 o 
   0   3   6       89.98       90.04      6.45 o 
   1   3   6        2.85        2.58      1.31 o 
   2   3   6       99.90       68.41      7.19 o 
   3   3   6      343.09      391.92      8.54 o 
   4   3   6       84.58       86.98     14.04 o 
   5   3   6       29.50       26.69      5.34 o 
   6   3   6       35.58       41.81      9.98 o 
   7   3   6      405.52      402.19     12.82 o 
   8   3   6        3.82        1.79      1.21 o 
   9   3   6        4.12        3.11      2.06 o 
  10   3   6       39.51       35.55      6.19 o 
  -7   4   6      364.66      372.86     43.03 o 
  -6   4   6      294.99      290.27     35.60 o 
  -5   4   6       14.69        8.73      7.38 o 
  -4   4   6        4.09        5.08      1.77 o 
  -3   4   6       25.17       23.09      5.61 o 
  -2   4   6     1395.32     1433.95     17.57 o 
  -1   4   6      592.13      597.89      7.61 o 
   0   4   6      238.60      247.10     23.92 o 
   1   4   6      100.92      107.11      7.50 o 
   2   4   6        1.37        3.57      2.36 o 
   3   4   6      530.42      535.78     10.57 o 
   4   4   6        3.67        1.78      1.69 o 
   5   4   6      185.87      178.61      5.74 o 
   6   4   6        3.76        4.65      1.50 o 
   7   4   6      309.77      305.67     17.86 o 
   8   4   6       44.45       36.73      6.67 o 
   9   4   6       30.19       22.53      4.62 o 
  10   4   6      249.79      278.74     13.05 o 
  -7   5   6      219.65      207.05     28.27 o 
  -6   5   6      120.62      138.31     63.15 o 
  -5   5   6       13.23       16.74      7.28 o 
  -4   5   6        6.19        4.55      4.58 o 
  -3   5   6        2.15        3.25      1.50 o 
  -2   5   6        6.71        4.64      3.79 o 
  -1   5   6       77.37       94.07     11.66 o 
   0   5   6      185.65      213.29     18.73 o 
   1   5   6        2.60       19.20      5.93 o 
   2   5   6        5.87        5.16      2.51 o 
   3   5   6      302.90      290.90      7.28 o 
   4   5   6     2519.06     2571.06     43.80 o 
   5   5   6       43.46       33.25      5.92 o 
   6   5   6       53.48       52.39     13.63 o 
   7   5   6      189.56      181.98     15.51 o 
   8   5   6       53.13       43.27      7.89 o 
   9   5   6      120.18      129.00     33.93 o 
  10   5   6        6.04        3.14      6.32 o 
  -7   6   6      124.21       86.59     27.45 o 
  -6   6   6        0.19        1.98      3.38 o 
  -5   6   6       17.33       17.85      5.45 o 
  -4   6   6        3.71        4.36      2.42 o 
  -3   6   6     1129.17     1205.82     28.87 o 
  -2   6   6        9.48       12.16      3.33 o 
  -1   6   6       79.83       80.31      9.76 o 
   0   6   6     2400.02     2532.59    107.34 o 
   1   6   6      104.06      124.27     15.68 o 
   2   6   6      203.40      248.83     38.16 o 
   3   6   6      331.06      347.73     32.42 o 
   4   6   6      293.92      282.86     18.53 o 
   5   6   6      254.11      268.31      8.27 o 
   6   6   6      528.14      538.19     19.32 o 
   7   6   6      249.77      263.35     10.04 o 
   8   6   6       14.74       11.79      3.84 o 
   9   6   6      349.27      341.15     34.00 o 
  10   6   6       16.14       23.45      9.46 o 
  -6   7   6       23.97       20.99      6.37 o 
  -5   7   6        9.85        2.03      3.86 o 
  -4   7   6      124.02      114.67     19.73 o 
  -3   7   6        1.11       -1.39      1.47 o 
  -2   7   6      340.83      360.30      9.47 o 
  -1   7   6     2265.81     2406.68     71.67 o 
   0   7   6      114.73      136.21      9.69 o 
   1   7   6      501.94      576.59     11.96 o 
   2   7   6      138.81      180.91     21.08 o 
   3   7   6      130.24      125.53     18.52 o 
   4   7   6        2.49        1.99      2.48 o 
   5   7   6       70.71       70.27     15.09 o 
   6   7   6       15.51       12.01      7.28 o 
   7   7   6        1.09        5.11      4.34 o 
   8   7   6       25.53       21.25     10.76 o 
   9   7   6      404.63      435.28     43.04 o 
  -6   8   6       45.75       41.15      9.74 o 
  -5   8   6      102.62      111.15     51.76 o 
  -4   8   6       52.16       48.82     11.34 o 
  -3   8   6      163.92      143.53      8.35 o 
  -2   8   6       54.61       58.10      5.97 o 
  -1   8   6      696.30      668.98     16.40 o 
   0   8   6       46.24       46.31      9.64 o 
   1   8   6       35.52       50.27     11.53 o 
   2   8   6      530.89      504.42     16.79 o 
   3   8   6       40.42       46.99     15.00 o 
   4   8   6      558.56      521.64     22.09 o 
   5   8   6     1178.62     1148.40     99.19 o 
   6   8   6       26.41       35.17      7.28 o 
   7   8   6     1382.95     1493.96     72.56 o 
   8   8   6      390.17      414.46     40.62 o 
   9   8   6       16.92       21.72      4.45 o 
  -5   9   6       12.34       16.16      4.58 o 
  -4   9   6      424.10      422.21     45.54 o 
  -3   9   6      321.73      319.13     24.83 o 
  -2   9   6      408.61      387.50     14.26 o 
  -1   9   6       94.32      101.63      4.18 o 
   0   9   6      206.54      232.09      9.70 o 
   1   9   6     1629.76     1602.65     53.69 o 
   2   9   6       69.21       68.12     21.32 o 
   3   9   6      205.68      200.83      9.70 o 
   4   9   6      110.58      105.46      4.97 o 
   5   9   6      120.66      115.39     24.51 o 
   6   9   6       52.73       60.83     14.76 o 
   7   9   6       20.85       16.35     11.63 o 
   8   9   6       24.97       33.25      6.00 o 
   9   9   6       78.07       83.55     13.56 o 
  -5  10   6       23.88       21.95      3.81 o 
  -4  10   6      379.80      365.38     51.91 o 
  -3  10   6       39.93       42.16      9.36 o 
  -2  10   6        3.35        4.53      1.53 o 
  -1  10   6      257.98      264.29     10.69 o 
   0  10   6      167.20      167.35     29.57 o 
   1  10   6      903.93      947.18     47.76 o 
   2  10   6       11.32        8.35      3.04 o 
   3  10   6      276.20      314.49     20.17 o 
   4  10   6      178.34      188.24     22.77 o 
   5  10   6      277.47      246.13     14.18 o 
   6  10   6       73.87       72.31     18.57 o 
   7  10   6      230.37      232.34     26.33 o 
   8  10   6       42.53       37.65      9.17 o 
  -4  11   6        6.69        5.84      2.12 o 
  -3  11   6        0.15        1.59      1.74 o 
  -2  11   6       35.64       30.72      4.43 o 
  -1  11   6      319.87      332.44     37.68 o 
   0  11   6       78.35       78.35     18.96 o 
   1  11   6      852.80      897.01     43.47 o 
   2  11   6        4.44        7.28      7.43 o 
   3  11   6      115.69      124.27     78.68 o 
   4  11   6       49.25       32.90      8.06 o 
   5  11   6        3.47        9.89      6.37 o 
   6  11   6      385.94      408.37     60.88 o 
   7  11   6       19.82       26.59     10.23 o 
   8  11   6       93.10       58.87     15.74 o 
  -3  12   6       61.57       59.53     10.42 o 
  -2  12   6       80.33       50.22     11.34 o 
  -1  12   6       20.45       17.42      3.14 o 
   0  12   6       57.79       53.31     15.44 o 
   1  12   6       95.74       87.41     21.18 o 
   2  12   6      150.43      157.90     30.25 o 
   3  12   6        1.09        4.15      2.94 o 
   4  12   6        1.44       -3.38      5.07 o 
   5  12   6      105.73      131.65     58.47 o 
   6  12   6        2.00        2.22      2.65 o 
   7  12   6      125.57      147.67     11.75 o 
   0  13   6       57.34       48.97     12.74 o 
   1  13   6      538.22      660.38     89.97 o 
   2  13   6        4.81       11.29      4.82 o 
   3  13   6        6.00        6.03      3.52 o 
   4  13   6       66.92       46.79     10.61 o 
   5  13   6       43.24       25.86     10.95 o 
   6  13   6        7.91        6.95      6.22 o 
   0  14   6      149.34      319.89    164.65 o 
   2  14   6        0.74       12.45      4.78 o 
   3  14   6       18.47       19.10     10.18 o 
   4  14   6      338.61      367.65     17.85 o 
  -1 -10   7       75.63      149.98     29.23 o 
   0 -10   7      295.17      207.25     58.66 o 
   1 -10   7       18.16       56.30     30.83 o 
   2 -10   7      350.45      351.06     29.81 o 
  -3  -9   7       23.71       42.84     30.05 o 
  -2  -9   7      187.97      201.80     43.18 o 
  -1  -9   7       74.68       68.36     30.83 o 
   0  -9   7      183.51      191.28     53.89 o 
   1  -9   7       46.05       29.91     27.11 o 
   2  -9   7        7.15        3.91     13.31 o 
   3  -9   7       26.22       57.46     17.27 o 
   4  -9   7        0.39        0.18      3.70 o 
  -4  -8   7      358.68      336.01     32.80 o 
  -3  -8   7       12.97      -29.86     27.45 o 
  -2  -8   7        6.06       34.83     32.56 o 
  -1  -8   7       37.96       65.95     43.22 o 
   0  -8   7       17.73       -8.25     26.92 o 
   1  -8   7      156.15      175.21     67.20 o 
   2  -8   7      690.77      597.09     87.56 o 
   3  -8   7       47.16       21.66     14.57 o 
   4  -8   7      197.59      175.93     17.99 o 
   5  -8   7      132.91      126.15     12.77 o 
  -5  -7   7      181.93      199.71      9.66 o 
  -4  -7   7       22.62       16.78     11.34 o 
  -3  -7   7        0.30      -23.59     22.87 o 
  -2  -7   7      771.83      787.21     90.84 o 
  -1  -7   7       26.99       39.22     21.27 o 
   0  -7   7      365.84      337.69     29.62 o 
   1  -7   7        0.85        7.04     10.71 o 
   2  -7   7      128.81       98.46     43.66 o 
   3  -7   7      219.29      209.18     62.28 o 
   4  -7   7        4.67        7.91      8.10 o 
   5  -7   7       14.78        9.29      5.23 o 
   6  -7   7      209.58      241.93     13.12 o 
  -6  -6   7      100.28      101.18     10.87 o 
  -5  -6   7        0.00       -1.69     13.31 o 
  -4  -6   7       50.06       51.70     20.48 o 
  -3  -6   7       12.10        2.54     24.87 o 
  -2  -6   7       27.99       27.45      7.24 o 
  -1  -6   7       12.01       11.19      7.35 o 
   0  -6   7       43.67       21.61     23.83 o 
   2  -6   7       84.10      101.65     68.55 o 
   3  -6   7       55.91       84.95     23.64 o 
   4  -6   7      104.70       94.31     29.09 o 
   5  -6   7        3.33        4.28      4.08 o 
   6  -6   7      135.23      115.44     26.05 o 
   7  -6   7       67.88       64.35     13.41 o 
  -6  -5   7       90.72       92.00      6.15 o 
  -5  -5   7       29.48       25.90      6.10 o 
  -4  -5   7       85.19       88.44     12.68 o 
  -3  -5   7      178.63      190.80     22.00 o 
  -2  -5   7      469.86      477.23     40.57 o 
  -1  -5   7      515.60      465.12     38.11 o 
   0  -5   7      121.60      118.61     28.10 o 
   1  -5   7       47.97       33.67     14.71 o 
   2  -5   7       59.12       69.71     19.59 o 
   3  -5   7      190.81      183.17     24.84 o 
   4  -5   7        7.26        7.09      7.82 o 
   5  -5   7        0.09        2.79      3.38 o 
   6  -5   7      830.94      910.98     88.06 o 
   7  -5   7        5.08       10.66      3.23 o 
  -6  -4   7       14.16       13.21      2.41 o 
  -5  -4   7      144.40      149.92     17.45 o 
  -4  -4   7      183.33      183.20     20.02 o 
  -3  -4   7       57.06       55.96     26.90 o 
  -2  -4   7      448.59      456.05     29.86 o 
   0  -4   7       24.72       28.47      8.35 o 
   1  -4   7     1362.19     1389.66     59.72 o 
   2  -4   7     1040.39     1148.02     45.73 o 
   3  -4   7      120.17      108.83     43.76 o 
   4  -4   7      468.68      488.75     18.63 o 
   5  -4   7       71.88       65.24     29.83 o 
   6  -4   7       14.62       17.73      3.80 o 
   7  -4   7      152.69      134.50     65.37 o 
   8  -4   7       30.75       32.61      6.46 o 
  -7  -3   7       22.56       19.63      6.56 o 
  -6  -3   7       23.72       32.29      7.91 o 
  -5  -3   7      199.44      200.79     20.53 o 
  -4  -3   7      295.57      316.36     30.78 o 
  -3  -3   7     1005.38      983.37     71.33 o 
  -2  -3   7      969.38      917.24     52.22 o 
  -1  -3   7        4.30        4.35      7.50 o 
   0  -3   7        7.03       10.75     11.24 o 
   1  -3   7      176.07      165.37     48.19 o 
   2  -3   7       33.45       26.58     15.63 o 
   3  -3   7       18.54       15.82      9.84 o 
   4  -3   7        4.30        7.24      7.09 o 
   5  -3   7      457.01      482.97     17.97 o 
   6  -3   7       21.62       22.42      3.36 o 
   7  -3   7       15.65       10.71      6.14 o 
   8  -3   7       34.71       26.92      4.53 o 
  -7  -2   7       96.18       69.81     21.03 o 
  -6  -2   7      313.81      297.12     33.60 o 
  -5  -2   7       13.13       11.23      4.54 o 
  -4  -2   7      180.75      198.43     14.11 o 
  -3  -2   7        1.15        4.61      2.10 o 
  -2  -2   7      667.30      652.77     26.77 o 
  -1  -2   7       19.89       14.62      5.43 o 
   0  -2   7       53.46       55.68      9.02 o 
   1  -2   7     1524.09     1564.07     75.06 o 
   2  -2   7      413.28      477.89     21.27 o 
   3  -2   7        0.72       -2.75      7.33 o 
   4  -2   7      243.61      235.57     13.03 o 
   5  -2   7        0.76        4.15      3.96 o 
   6  -2   7      653.38      670.73     20.01 o 
   7  -2   7      463.00      499.60     32.70 o 
   8  -2   7       53.74       48.46      7.91 o 
   9  -2   7      217.47      219.84     31.07 o 
  -7  -1   7      140.54      155.87     19.63 o 
  -6  -1   7       79.07       68.77     25.03 o 
  -5  -1   7      545.21      512.35     30.20 o 
  -4  -1   7       27.02       42.32      7.66 o 
  -3  -1   7      223.82      233.79     10.20 o 
  -2  -1   7       52.49       52.42      7.79 o 
  -1  -1   7      116.92      109.33      9.40 o 
   1  -1   7      140.66      155.84     10.98 o 
   2  -1   7      402.05      446.48     42.55 o 
   3  -1   7      539.45      576.88     15.15 o 
   4  -1   7       52.33       42.40      8.97 o 
   5  -1   7      147.44      158.09     18.24 o 
   6  -1   7      338.32      320.23     12.33 o 
   7  -1   7       27.64       20.28      4.81 o 
   8  -1   7      382.88      403.44     39.31 o 
   9  -1   7       24.56       16.33      3.15 o 
  -7   0   7      399.34      454.05     51.18 o 
  -6   0   7       98.90      112.58     38.09 o 
  -5   0   7      125.10      126.92     12.81 o 
  -4   0   7      380.74      375.42     23.45 o 
  -3   0   7      258.48      270.64     10.95 o 
  -2   0   7      249.59      262.12      8.44 o 
  -1   0   7      240.31      294.88     19.94 o 
   0   0   7       30.43       28.51      8.37 o 
   1   0   7     1308.22     1573.65     23.74 o 
   2   0   7      528.85      574.32     16.11 o 
   3   0   7      344.07      369.78     34.93 o 
   4   0   7      625.88      608.72     20.41 o 
   5   0   7       31.52       41.01     10.57 o 
   6   0   7      318.30      312.46     19.52 o 
   7   0   7       16.10       11.01      4.84 o 
   8   0   7       64.58       51.14     11.09 o 
   9   0   7       65.44       46.06      9.11 o 
  -7   1   7        7.37        2.61      3.81 o 
  -6   1   7      138.11      142.51     19.01 o 
  -5   1   7      168.09      148.78     21.83 o 
  -4   1   7      120.45      114.72     12.98 o 
  -3   1   7      435.16      461.39     34.81 o 
  -2   1   7       18.31       25.48      3.64 o 
  -1   1   7     1406.91     1391.20     26.24 o 
   0   1   7      708.10      799.02     10.28 o 
   1   1   7       46.97       40.03      5.14 o 
   2   1   7      223.69      198.71     25.38 o 
   3   1   7      823.22      862.52     18.62 o 
   4   1   7      167.93      198.18     19.20 o 
   5   1   7      207.82      203.58     10.08 o 
   6   1   7       85.24       83.97     19.18 o 
   7   1   7      124.63      144.83      6.33 o 
   8   1   7      591.47      608.05     38.49 o 
   9   1   7        0.24        2.69      7.57 o 
  -7   2   7      213.23      249.51     35.12 o 
  -6   2   7       69.11       75.74     35.80 o 
  -5   2   7      365.13      395.63     14.57 o 
  -4   2   7      165.84      168.37     17.96 o 
  -3   2   7      340.27      357.21     11.29 o 
  -2   2   7       63.15       98.61      9.83 o 
  -1   2   7     1894.99     1877.70     70.39 o 
   0   2   7      189.07      172.67     15.19 o 
   2   2   7      168.92      186.41     23.30 o 
   3   2   7      209.77      189.35     23.69 o 
   4   2   7     1957.92     1898.18     37.34 o 
   5   2   7       23.55       28.17      6.95 o 
   6   2   7      221.53      231.33      9.33 o 
   7   2   7     1085.79     1186.22     32.94 o 
   8   2   7        2.06        5.70      1.56 o 
   9   2   7        8.99        8.65      3.65 o 
  10   2   7        5.15        3.89      2.20 o 
  -7   3   7        2.46        6.17      4.39 o 
  -6   3   7       37.06       39.32     20.36 o 
  -5   3   7       24.37       21.77      5.33 o 
  -4   3   7      745.98      792.37     28.54 o 
  -3   3   7      486.92      464.68     13.63 o 
  -2   3   7      560.56      604.34     14.39 o 
  -1   3   7      109.61      109.25      9.23 o 
   0   3   7      686.53      662.90      8.65 o 
   1   3   7      101.19      109.98     10.62 o 
   2   3   7       33.87       53.40     10.32 o 
   3   3   7      301.57      294.61     14.91 o 
   4   3   7      279.98      248.64     26.68 o 
   5   3   7      282.83      296.16     11.00 o 
   6   3   7       13.54       16.24      4.71 o 
   7   3   7      426.33      421.29     15.96 o 
   8   3   7      101.57       96.33     12.40 o 
   9   3   7        9.34        8.31      2.72 o 
  10   3   7       31.67       17.27      4.99 o 
  -7   4   7      123.11      122.00     10.85 o 
  -6   4   7      330.03      367.70     53.69 o 
  -5   4   7       27.67       20.45     12.78 o 
  -4   4   7      739.15      767.31     27.35 o 
  -3   4   7      739.53      774.56     19.09 o 
  -2   4   7       35.89       41.90      6.58 o 
  -1   4   7      136.69      138.22     13.15 o 
   0   4   7      671.38      685.23     14.59 o 
   1   4   7     1857.00     1885.71     20.93 o 
   2   4   7       15.43       12.69      3.96 o 
   3   4   7     1802.63     1821.76     31.74 o 
   4   4   7      387.48      414.50     39.99 o 
   5   4   7       78.34       90.50     15.82 o 
   6   4   7      792.71      775.32     19.15 o 
   7   4   7        4.99        3.09      1.81 o 
   8   4   7       32.63       33.85      5.78 o 
   9   4   7       99.77      101.21      6.64 o 
  10   4   7       11.15        9.79      6.85 o 
  -6   5   7       15.46       11.14      4.73 o 
  -5   5   7      104.73       95.28     18.19 o 
  -4   5   7        0.31        1.78      1.83 o 
  -3   5   7       14.98       14.19      3.57 o 
  -2   5   7       15.95       12.16      3.67 o 
  -1   5   7      245.93      228.71      7.33 o 
   0   5   7      124.36      141.53     11.39 o 
   1   5   7       89.17      160.26     15.58 o 
   2   5   7      118.70       91.80     14.52 o 
   3   5   7        4.55        5.21      2.22 o 
   4   5   7       48.41       67.10     13.85 o 
   5   5   7      546.49      569.40     16.39 o 
   6   5   7      283.58      278.18     18.00 o 
   7   5   7       98.78       83.75     38.30 o 
   8   5   7      165.86      158.42     16.68 o 
   9   5   7        1.00        5.50      1.63 o 
  10   5   7       30.42       21.13      7.91 o 
  -6   6   7        3.16        4.00      3.09 o 
  -5   6   7       27.06       26.29      9.46 o 
  -4   6   7      200.03      206.72      7.88 o 
  -3   6   7      110.72      112.97     12.42 o 
  -2   6   7      242.92      240.58     10.61 o 
  -1   6   7       15.27       21.62      3.55 o 
   0   6   7       12.57       10.63      2.73 o 
   1   6   7      417.98      387.96     35.94 o 
   2   6   7      129.62      137.10     13.36 o 
   3   6   7        6.33       -0.24      4.39 o 
   4   6   7        2.32        3.96      2.07 o 
   5   6   7      957.31     1025.09     28.63 o 
   6   6   7      316.99      325.59     20.50 o 
   7   6   7      202.97      214.24      8.10 o 
   8   6   7      270.26      287.64     22.81 o 
   9   6   7        0.67       -1.04      6.90 o 
  -6   7   7      106.70      107.68     10.32 o 
  -5   7   7      141.99      149.50     67.01 o 
  -4   7   7        0.30       -1.50      3.14 o 
  -3   7   7      200.80      192.26      7.31 o 
  -2   7   7      266.95      279.60     17.97 o 
  -1   7   7       33.08       38.97      9.80 o 
   0   7   7       47.72       45.30      8.36 o 
   1   7   7        0.23        4.29      1.83 o 
   2   7   7      174.72      159.49      6.75 o 
   3   7   7        6.48        9.02      3.62 o 
   4   7   7      130.10      124.90     37.97 o 
   5   7   7       48.15       39.62      9.82 o 
   6   7   7       15.13        7.14      3.71 o 
   7   7   7        1.00        6.13      3.38 o 
   8   7   7      104.37       81.88     16.91 o 
   9   7   7        9.03       10.83      4.40 o 
  -5   8   7      283.98      312.27     44.33 o 
  -4   8   7       74.47       68.89     13.17 o 
  -3   8   7        7.37        5.04      1.64 o 
  -2   8   7      946.07     1063.32     37.56 o 
  -1   8   7      289.48      290.18     19.06 o 
   0   8   7     1320.18     1381.92     32.86 o 
   1   8   7      521.89      514.74     21.42 o 
   2   8   7       10.22        7.14      4.05 o 
   3   8   7      236.30      225.24     10.71 o 
   4   8   7      698.31      782.00     28.22 o 
   5   8   7      147.69      136.28     12.88 o 
   6   8   7      626.18      626.52     31.07 o 
   7   8   7       81.00       66.04     19.78 o 
   8   8   7        5.14       11.89      4.52 o 
   9   8   7      370.16      379.98     33.67 o 
  -5   9   7        6.14       10.13      4.68 o 
  -4   9   7       87.70       81.14     12.11 o 
  -3   9   7      203.99      207.12     16.06 o 
  -2   9   7       15.04       19.22      6.27 o 
  -1   9   7      170.58      156.51     14.40 o 
   0   9   7      192.03      176.42     15.97 o 
   1   9   7      703.16      659.66     57.26 o 
   2   9   7      880.54      827.50     28.51 o 
   3   9   7      540.79      523.38     45.78 o 
   4   9   7        0.19        3.33      3.28 o 
   5   9   7     1038.57     1019.88     49.50 o 
   6   9   7       54.65       49.98     14.91 o 
   7   9   7       52.71       55.43     11.72 o 
   8   9   7        6.37        3.30      2.16 o 
   9   9   7      134.07      161.79     21.90 o 
  -4  10   7        0.19        3.57      3.33 o 
  -3  10   7       13.23       16.88      7.28 o 
  -2  10   7        1.01        2.68      1.97 o 
  -1  10   7      195.35      191.61     10.77 o 
   0  10   7      163.52      140.19      8.01 o 
   1  10   7       43.14       35.46     10.08 o 
   2  10   7     1371.45     1392.65     69.66 o 
   3  10   7      991.11      989.54     50.08 o 
   4  10   7       93.36       81.77     51.43 o 
   5  10   7      196.78      235.86     14.52 o 
   6  10   7      268.67      258.87     32.18 o 
   7  10   7       34.86       31.36      5.26 o 
   8  10   7      162.24      155.53     17.35 o 
  -4  11   7      104.06       99.38     16.93 o 
  -3  11   7       38.29       30.87      6.32 o 
  -2  11   7        2.48        2.36      1.30 o 
  -1  11   7      644.12      709.93     76.03 o 
   0  11   7      164.44      168.27     29.57 o 
   1  11   7       62.45       66.09     18.91 o 
   2  11   7       83.96       82.01     20.99 o 
   3  11   7        1.30       -0.19      3.09 o 
   4  11   7     1696.70     1614.61   1014.10 o 
   5  11   7       46.17       62.47     13.31 o 
   6  11   7       18.72       11.29      5.07 o 
   7  11   7       34.92       60.30      8.78 o 
   8  11   7        3.88        7.36      4.91 o 
  -3  12   7        0.64        0.58      1.64 o 
  -2  12   7       39.23       36.06      6.80 o 
  -1  12   7      432.09      418.74     57.84 o 
   0  12   7        0.07        2.89      1.78 o 
   1  12   7       12.63       12.83     10.90 o 
   2  12   7      177.01      174.73     20.41 o 
   3  12   7       40.06       52.00     11.72 o 
   4  12   7        4.92        8.88      8.39 o 
   5  12   7       71.78       66.62     33.91 o 
   6  12   7      378.70      413.05     57.26 o 
   7  12   7        0.59       34.25     15.24 o 
  -1  13   7      403.06      394.86     44.38 o 
   0  13   7        1.11       -2.51      3.23 o 
   1  13   7        0.31        1.78      1.83 o 
   2  13   7       10.66        2.56      2.85 o 
   3  13   7       27.14       32.95      7.91 o 
   4  13   7       11.89       11.77      4.44 o 
   5  13   7       83.88       73.91     22.29 o 
   6  13   7       11.28        5.84      5.21 o 
   0  14   7      255.67      270.88      9.12 o 
   1  14   7       10.29        5.84      3.04 o 
   2  14   7      108.79       80.03     20.41 o 
   3  14   7      191.35      201.22      9.60 o 
   4  14   7       13.00       12.69      5.02 o 
  -1  -9   8       11.05        8.35     19.44 o 
   0  -9   8        1.22       16.98     13.94 o 
   1  -9   8      117.72      100.15     41.68 o 
   2  -9   8       73.62       54.03     22.58 o 
  -3  -8   8      557.33      592.03     36.18 o 
  -2  -8   8      590.28      652.62     81.29 o 
  -1  -8   8        0.17       22.00     18.57 o 
   0  -8   8      118.74      143.62     26.77 o 
   1  -8   8      106.53       83.51     31.02 o 
   2  -8   8      112.23      113.85     19.20 o 
   3  -8   8      158.49      185.97     50.90 o 
   4  -8   8       51.19       25.09     15.05 o 
  -4  -7   8      304.28      286.90     90.89 o 
  -3  -7   8       13.97       29.81     13.89 o 
  -2  -7   8       71.67       47.86     41.25 o 
  -1  -7   8      720.27      806.94    113.47 o 
   0  -7   8      142.84      128.61     35.89 o 
   1  -7   8       43.98       33.91     17.70 o 
   2  -7   8       28.85       20.94     23.01 o 
   3  -7   8        0.08      -16.64     13.41 o 
   4  -7   8      132.42      113.51     35.75 o 
   5  -7   8      265.24      276.51     22.65 o 
  -5  -6   8       36.01       37.75     10.69 o 
  -4  -6   8       24.79       19.44      6.04 o 
  -3  -6   8      536.85      539.08     53.03 o 
  -2  -6   8      249.05      251.53     77.04 o 
  -1  -6   8      158.47      162.96     40.14 o 
   0  -6   8      443.82      338.37     42.69 o 
   1  -6   8      539.00      492.84     40.86 o 
   2  -6   8       96.83      100.63     44.77 o 
   3  -6   8        4.46       -1.16     10.95 o 
   4  -6   8       10.21        7.72      6.90 o 
   5  -6   8      142.57      144.37     20.34 o 
   6  -6   8       32.10       30.73     10.18 o 
  -5  -5   8       20.97       18.41     10.01 o 
  -4  -5   8      598.28      577.18     93.16 o 
  -3  -5   8       14.08       14.29      9.21 o 
  -2  -5   8     1302.15     1182.11    120.19 o 
  -1  -5   8       90.94       81.43     38.31 o 
   0  -5   8       14.69       11.52      5.86 o 
   1  -5   8      198.86      210.09     34.78 o 
   2  -5   8      372.78      368.13     28.51 o 
   3  -5   8      413.50      390.71     41.25 o 
   4  -5   8      875.52     1027.07    112.79 o 
   5  -5   8       43.93       33.43     13.51 o 
   6  -5   8        5.74        4.97      2.51 o 
   7  -5   8      110.71       95.52     23.49 o 
  -6  -4   8       21.29       17.77      5.98 o 
  -5  -4   8      285.52      269.42     37.24 o 
  -4  -4   8      236.52      199.83     32.25 o 
  -3  -4   8        1.85        6.43      7.02 o 
  -2  -4   8      172.37      167.30     13.27 o 
   0  -4   8      358.05      367.28     21.73 o 
   1  -4   8        3.14        4.97      9.07 o 
   2  -4   8       25.16       48.77     17.37 o 
   3  -4   8      290.38      315.99     21.23 o 
   4  -4   8        0.41       -5.50      7.04 o 
   5  -4   8      530.22      582.52     65.13 o 
   6  -4   8        0.05        2.49      3.25 o 
   7  -4   8      177.99      194.13     22.77 o 
  -6  -3   8        1.51        1.75      2.39 o 
  -5  -3   8      447.54      435.38     44.38 o 
  -4  -3   8      196.99      206.53     23.00 o 
  -3  -3   8      975.38      934.73     33.13 o 
  -2  -3   8        2.28        2.80     12.64 o 
  -1  -3   8      782.78      793.47     49.69 o 
   0  -3   8       13.09       15.61      6.20 o 
   1  -3   8      239.11      209.56     14.28 o 
   2  -3   8       39.43       40.86     14.57 o 
   3  -3   8      291.17      321.68     42.89 o 
   4  -3   8      338.02      385.65     22.77 o 
   5  -3   8      110.85      102.94     47.72 o 
   6  -3   8      608.95      680.98     46.39 o 
   7  -3   8        0.10        1.43      4.57 o 
   8  -3   8        7.31        9.07      3.62 o 
  -6  -2   8      178.89      172.14     17.22 o 
  -4  -2   8      290.07      316.94     32.92 o 
  -3  -2   8      314.41      301.10     12.14 o 
  -2  -2   8       30.97       26.45      6.91 o 
  -1  -2   8       48.04       45.31     14.76 o 
   0  -2   8      497.76      451.68     16.02 o 
   1  -2   8       49.80       50.63      9.29 o 
   2  -2   8      585.58      628.79     29.43 o 
   3  -2   8      679.50      724.88     28.41 o 
   4  -2   8       81.02       79.41     20.70 o 
   5  -2   8        1.96        2.03      4.20 o 
   6  -2   8      207.12      224.55      9.30 o 
   7  -2   8       91.76       89.01     12.11 o 
   8  -2   8        0.49        4.99      7.82 o 
  -6  -1   8      303.57      315.00     26.84 o 
  -5  -1   8      622.55      634.05     55.29 o 
  -4  -1   8      694.40      699.54     42.84 o 
  -3  -1   8      278.05      267.01     24.84 o 
  -2  -1   8      647.04      602.06     18.45 o 
  -1  -1   8        4.27       -0.15      9.38 o 
   0  -1   8       12.15       14.34      3.05 o 
   1  -1   8      699.81      715.01     62.55 o 
   2  -1   8        3.19        7.57      9.12 o 
   3  -1   8       41.41       63.05     16.06 o 
   4  -1   8      144.51      168.22     17.32 o 
   5  -1   8      268.04      280.72     31.26 o 
   6  -1   8      220.91      248.99     10.64 o 
   7  -1   8      102.62       99.76     12.98 o 
   8  -1   8        2.64        6.41      2.93 o 
   9  -1   8       13.01       10.76      3.07 o 
  -6   0   8      260.34      241.84     26.77 o 
  -5   0   8       45.73       52.02      9.92 o 
  -4   0   8        7.54       13.03      6.78 o 
  -3   0   8      477.49      496.67     19.12 o 
  -2   0   8      670.57      699.10     18.50 o 
  -1   0   8        6.15       12.15      3.64 o 
   0   0   8      262.92      295.48      9.70 o 
   1   0   8      120.14      112.68     10.15 o 
   2   0   8        6.56       14.33      9.31 o 
   3   0   8     2164.44     2406.12     74.00 o 
   4   0   8        4.48        1.40      6.42 o 
   5   0   8       23.41       15.53      9.94 o 
   6   0   8      126.21      145.26     13.75 o 
   7   0   8        7.65        7.62      2.11 o 
   8   0   8       64.13       52.83     14.69 o 
   9   0   8      252.95      224.60     23.30 o 
  -6   1   8        1.46        3.62      3.43 o 
  -5   1   8      732.19      785.71     59.71 o 
  -4   1   8       13.81       15.92      8.12 o 
  -3   1   8       43.21       39.94      5.53 o 
  -2   1   8     1252.53     1252.79     41.87 o 
  -1   1   8      544.39      600.36     14.65 o 
   0   1   8      419.34      392.99     25.94 o 
   1   1   8      772.95      741.80     11.48 o 
   2   1   8      647.54      599.07     13.89 o 
   3   1   8     2385.86     2576.65    512.91 o 
   4   1   8      637.98      628.26     26.77 o 
   5   1   8       23.76       29.19     11.48 o 
   6   1   8     1156.89     1257.44     44.43 o 
   7   1   8      104.19      113.52     10.15 o 
   8   1   8      932.86      968.56     60.09 o 
   9   1   8      171.79      206.63     20.14 o 
  -6   2   8      248.21      293.60     41.05 o 
  -5   2   8        4.74        1.49      3.07 o 
  -4   2   8      526.05      533.88     19.00 o 
  -3   2   8      946.06      973.02     59.90 o 
  -2   2   8      477.83      469.31     15.63 o 
  -1   2   8       10.67       16.49      3.42 o 
   0   2   8      112.08      149.36     17.80 o 
   1   2   8      112.10      120.93      8.69 o 
   2   2   8      139.92      151.87     24.70 o 
   3   2   8       33.74       46.94     14.76 o 
   4   2   8        5.33        9.12      4.58 o 
   5   2   8      144.67      134.69     40.67 o 
   6   2   8      267.23      303.06     19.13 o 
   7   2   8       77.78      125.53     20.60 o 
   8   2   8       55.35       51.37     14.19 o 
   9   2   8        5.22        3.10      3.57 o 
  -6   3   8       28.19       25.52      5.89 o 
  -5   3   8       30.75       14.40      7.12 o 
  -4   3   8      271.14      252.34     11.50 o 
  -3   3   8       12.59       10.94      2.93 o 
  -2   3   8       58.70       63.04     15.67 o 
  -1   3   8      500.95      546.28     24.41 o 
   0   3   8      828.72      777.61     22.14 o 
   1   3   8       35.47       47.07      6.94 o 
   2   3   8       25.18       29.91      7.09 o 
   3   3   8       40.42       39.37     10.08 o 
   4   3   8        1.54        8.35      4.87 o 
   5   3   8       41.17       40.81     10.57 o 
   6   3   8     1028.56     1049.52     64.08 o 
   7   3   8        4.05        4.23      2.44 o 
   8   3   8      635.62      647.65     40.49 o 
   9   3   8      118.05      128.30      4.77 o 
  -6   4   8      228.06      197.89     24.80 o 
  -5   4   8       89.81       73.04     24.65 o 
  -4   4   8       58.21       46.92      9.29 o 
  -3   4   8      448.80      484.63     17.80 o 
  -2   4   8       85.17       88.37     20.31 o 
  -1   4   8      282.12      293.95     10.01 o 
   0   4   8      249.60      257.42      7.26 o 
   1   4   8       49.99       63.17      7.59 o 
   2   4   8     1269.41     1292.07     25.33 o 
   3   4   8      161.49      168.70      7.62 o 
   4   4   8      806.32      759.76     24.84 o 
   5   4   8      773.77      802.51     28.56 o 
   6   4   8       84.73       71.53      3.91 o 
   7   4   8       64.36       59.15     27.18 o 
   8   4   8       13.28        8.91      3.88 o 
   9   4   8       55.80       47.51      8.84 o 
  -6   5   8      193.40      183.46     27.26 o 
  -5   5   8      696.34      721.70     98.32 o 
  -4   5   8       81.53       71.10     13.76 o 
  -3   5   8       10.99       13.85      5.98 o 
  -2   5   8      564.19      598.99     15.32 o 
  -1   5   8      131.57      153.32      8.35 o 
   0   5   8     1299.30     1342.39     30.50 o 
   1   5   8      522.40      499.55     12.02 o 
   2   5   8      446.90      493.61     16.50 o 
   3   5   8      997.11     1025.63     32.85 o 
   4   5   8        9.68       15.87      4.78 o 
   5   5   8       28.41       38.06     13.07 o 
   6   5   8       20.70       23.49      6.03 o 
   7   5   8       83.65       84.61     11.95 o 
   8   5   8      156.26      266.73     42.07 o 
   9   5   8        9.41        8.66      3.19 o 
  -6   6   8      297.21      297.51     10.28 o 
  -5   6   8        7.59        4.10      4.00 o 
  -4   6   8       36.40       33.77     11.72 o 
  -3   6   8      102.76       97.16     44.33 o 
  -2   6   8      128.54      137.39     11.81 o 
  -1   6   8        2.18        4.15      2.10 o 
   0   6   8      127.73      130.52      6.53 o 
   1   6   8      697.55      776.46     28.22 o 
   2   6   8      406.06      439.05     15.00 o 
   3   6   8       30.55       45.35     12.69 o 
   4   6   8       15.54        6.75      4.29 o 
   5   6   8      882.08     1021.96     35.36 o 
   6   6   8     1043.04     1169.26     41.24 o 
   7   6   8       28.53       19.92      4.27 o 
   8   6   8      348.55      348.74     38.93 o 
   9   6   8       92.20       56.67     12.78 o 
  -5   7   8       18.69       20.65      7.33 o 
  -4   7   8        6.23        9.50      6.95 o 
  -3   7   8      618.71      629.78     22.04 o 
  -2   7   8       13.28       13.41      2.42 o 
  -1   7   8       92.48      100.35      3.10 o 
   0   7   8      925.80      936.58     32.73 o 
   1   7   8      122.02      118.43     35.84 o 
   2   7   8      519.14      520.19     21.71 o 
   3   7   8      741.75      724.11     29.77 o 
   4   7   8        9.28        4.15      5.31 o 
   5   7   8        0.18        0.18      2.58 o 
   6   7   8      861.84      956.06     46.51 o 
   7   7   8       79.10       42.94     15.10 o 
   8   7   8      963.96     1053.56     13.70 o 
   9   7   8      230.78      233.84     20.47 o 
  -5   8   8      102.03       96.97     10.13 o 
  -4   8   8        0.28        0.24      2.27 o 
  -3   8   8      147.31      138.19     17.84 o 
  -2   8   8       32.02       30.02      5.49 o 
  -1   8   8       74.22       68.98      8.22 o 
   0   8   8       28.52       39.38      6.18 o 
   1   8   8       52.30       48.15     15.49 o 
   2   8   8      542.50      599.02     21.90 o 
   3   8   8       31.42       26.29     10.81 o 
   4   8   8       45.39       40.23      8.25 o 
   5   8   8        0.12        4.58      3.71 o 
   6   8   8        3.50        2.89      2.41 o 
   7   8   8      351.81      324.96     35.41 o 
   8   8   8       27.67       19.78      6.42 o 
   9   8   8       15.32        2.84      7.45 o 
  -4   9   8      217.55      224.37     29.81 o 
  -3   9   8       22.26       19.54      5.21 o 
  -2   9   8       34.27       34.54      4.79 o 
  -1   9   8       91.86       85.31     38.70 o 
   0   9   8        0.07       -1.35      2.46 o 
   1   9   8      159.90      170.15     22.38 o 
   2   9   8      211.95      223.31     26.97 o 
   3   9   8      160.79      173.91     21.03 o 
   4   9   8        2.26        2.07      1.45 o 
   5   9   8        3.46       -6.66      4.44 o 
   6   9   8       63.22       66.67     20.60 o 
   7   9   8      112.27      110.14     21.08 o 
   8   9   8       19.70       25.71      5.79 o 
   9   9   8       16.84       11.82      5.38 o 
  -4  10   8        0.66       -1.64      3.23 o 
  -3  10   8      306.39      344.06     51.43 o 
  -2  10   8      138.18      150.70     13.96 o 
  -1  10   8        7.43        3.90      1.84 o 
   0  10   8      218.56      206.57     12.01 o 
   1  10   8      123.19      130.88     14.71 o 
   2  10   8      315.67      265.91     14.23 o 
   3  10   8      228.06      196.68     11.77 o 
   4  10   8      194.44      192.29     11.39 o 
   5  10   8        4.74       -1.45      4.53 o 
   6  10   8       20.15       16.74     12.88 o 
   7  10   8      184.94      211.25     29.67 o 
   8  10   8        4.00        8.88      3.28 o 
  -3  11   8      167.30      153.70     19.63 o 
  -2  11   8       45.02       44.61      6.50 o 
  -1  11   8       41.65       30.59      8.44 o 
   0  11   8     2327.27     2391.45     23.93 o 
   1  11   8      246.86      252.74     28.03 o 
   2  11   8      480.99      446.91     48.97 o 
   3  11   8      994.71     1005.22    109.51 o 
   4  11   8      148.95      138.99     24.56 o 
   5  11   8      447.13      415.94     45.35 o 
   6  11   8       92.17       78.63     39.41 o 
   7  11   8       44.00       42.55     11.10 o 
   8  11   8        3.11        7.62      4.20 o 
  -2  12   8       30.71       33.05      8.88 o 
  -1  12   8       59.52       52.39     13.36 o 
   0  12   8       45.84       41.39     21.27 o 
   1  12   8       82.86       90.94     43.27 o 
   2  12   8      245.84      244.73     27.30 o 
   3  12   8        1.90       -6.51      4.34 o 
   4  12   8        8.82       22.82      5.50 o 
   5  12   8       12.30       14.62      7.24 o 
   6  12   8      182.22      184.38     28.51 o 
   7  12   8       17.09       22.67     10.76 o 
  -1  13   8      392.47      407.84     11.19 o 
   0  13   8      414.59      465.92     52.25 o 
   1  13   8       30.95       32.03      5.84 o 
   2  13   8      513.60      576.93     79.50 o 
   3  13   8       18.25       20.12      6.13 o 
   4  13   8       13.58       12.40      4.44 o 
   5  13   8       87.07       85.77     22.29 o 
   6  13   8       57.21       51.91     10.28 o 
   1  14   8      168.73      180.23      8.10 o 
   2  14   8        3.01        2.94      2.61 o 
   3  14   8       12.03       14.18      4.73 o 
   4  14   8      230.75      242.37      9.36 o 
  -1  -8   9      724.98      707.71     31.94 o 
   0  -8   9      104.86       81.67     38.45 o 
   1  -8   9      126.70      175.60     21.71 o 
   2  -8   9       47.16       40.81     11.53 o 
   3  -8   9       19.39       27.79     23.45 o 
  -3  -7   9      553.82      556.33     27.64 o 
  -2  -7   9      188.80      142.99     60.88 o 
  -1  -7   9       15.25        2.75     12.78 o 
   0  -7   9      135.04       99.33     31.45 o 
   1  -7   9      164.05      130.98     36.28 o 
   2  -7   9       67.50       88.81     17.17 o 
   3  -7   9        0.03        1.93      4.53 o 
   4  -7   9        0.42       -0.43      4.97 o 
  -4  -6   9      103.51       47.33     22.43 o 
  -3  -6   9      114.71      113.71     28.51 o 
  -2  -6   9       86.81       71.11     22.14 o 
  -1  -6   9        0.24      -23.59     17.80 o 
   0  -6   9      300.84      359.93     53.16 o 
   1  -6   9      192.26      211.40     60.59 o 
   2  -6   9       51.22       53.98     27.35 o 
   3  -6   9       17.93        4.73      5.16 o 
   4  -6   9       14.94        4.78      9.60 o 
   5  -6   9        9.50       13.85      9.26 o 
  -4  -5   9       33.09       25.68      5.84 o 
  -3  -5   9      497.01      494.65     56.56 o 
  -2  -5   9      197.85      175.64     18.86 o 
  -1  -5   9       10.58       21.49     15.12 o 
   0  -5   9      308.61      261.47     55.67 o 
   1  -5   9       14.48       21.23     11.48 o 
   2  -5   9      198.50      205.03     26.15 o 
   3  -5   9      420.98      395.73     44.62 o 
   4  -5   9       44.32       32.42     22.77 o 
   5  -5   9      565.67      601.87     88.14 o 
   6  -5   9        0.50        4.59      5.52 o 
  -5  -4   9       82.32       80.69      9.65 o 
  -4  -4   9      420.30      411.25     40.70 o 
  -3  -4   9      186.82      169.71     22.28 o 
  -2  -4   9        2.23        2.83      2.23 o 
  -1  -4   9      172.45      171.31      8.91 o 
   0  -4   9       37.12       47.59      7.64 o 
   1  -4   9     1103.06     1095.62     56.78 o 
   2  -4   9      106.64       94.12     63.73 o 
   3  -4   9      159.02      152.73     14.71 o 
   4  -4   9       20.43       11.34      8.06 o 
   5  -4   9      145.13      149.41     18.43 o 
   6  -4   9       76.50       72.24     12.01 o 
   7  -4   9        1.69        1.74      2.94 o 
  -5  -3   9      125.55      117.85     29.60 o 
  -4  -3   9      615.50      645.25     62.82 o 
  -3  -3   9      221.35      215.21     19.09 o 
  -2  -3   9        4.76       -0.96      3.19 o 
  -1  -3   9       74.45       59.44     28.69 o 
   0  -3   9        6.33        6.44      3.55 o 
   1  -3   9        3.74        4.29      8.25 o 
   2  -3   9      327.57      370.84     24.56 o 
   3  -3   9        4.45        7.96      8.83 o 
   4  -3   9        9.25       -2.65      6.95 o 
   5  -3   9      465.43      525.55     59.05 o 
   6  -3   9       57.18       66.46     22.39 o 
   7  -3   9      157.49      177.58     17.65 o 
  -5  -2   9       94.17       86.48     19.66 o 
  -4  -2   9       12.93       13.73      2.92 o 
  -3  -2   9       14.16        7.67      4.03 o 
  -2  -2   9       64.45       42.97     20.78 o 
  -1  -2   9      459.30      427.14     17.71 o 
   0  -2   9      296.81      263.92     17.62 o 
   1  -2   9      707.79      736.41     67.39 o 
   2  -2   9        1.66       13.51      5.50 o 
   3  -2   9       54.95       35.36     24.75 o 
   4  -2   9      300.34      307.11     26.29 o 
   5  -2   9       10.23        3.76      6.32 o 
   6  -2   9       11.49        9.78      5.43 o 
   7  -2   9       97.65       75.75      9.25 o 
   8  -2   9       20.22       13.74      7.16 o 
  -6  -1   9       11.64       11.65      4.50 o 
  -5  -1   9      161.47      156.49     17.94 o 
  -4  -1   9        0.63        3.90      3.59 o 
  -3  -1   9      851.89      899.67     39.44 o 
  -2  -1   9       45.61       42.46      6.52 o 
  -1  -1   9     1721.13     1773.74    109.17 o 
   0  -1   9        3.36        0.01      3.69 o 
   1  -1   9        0.67       -0.77      2.08 o 
   2  -1   9      534.54      563.90     23.64 o 
   3  -1   9        9.55       19.88      9.02 o 
   4  -1   9      377.39      399.15     30.78 o 
   5  -1   9      127.73      114.77     75.21 o 
   6  -1   9       22.51       16.35      5.50 o 
   7  -1   9      229.94      235.63     18.96 o 
   8  -1   9      105.43       82.38      6.69 o 
  -6   0   9       11.92        3.96      5.40 o 
  -5   0   9       15.30       11.43      2.18 o 
  -4   0   9       81.52       73.86     14.59 o 
  -3   0   9      119.55      103.90     48.01 o 
  -2   0   9      906.77      894.69     32.24 o 
  -1   0   9      348.13      342.25     11.87 o 
   0   0   9      691.23      691.07     17.84 o 
   2   0   9      262.23      253.46     15.63 o 
   3   0   9      890.20      954.03     34.49 o 
   4   0   9     1149.42     1342.82    116.41 o 
   5   0   9       78.27       75.26     20.21 o 
   6   0   9       77.28       71.11     19.10 o 
   7   0   9        9.76        7.28      3.48 o 
   8   0   9      111.93       96.34      8.88 o 
   9   0   9        1.78        5.86      2.09 o 
  -6   1   9        0.07       -0.29      3.14 o 
  -5   1   9      164.42      159.84     17.23 o 
  -4   1   9      180.05      163.44     20.79 o 
  -3   1   9       63.33       55.08     26.17 o 
  -2   1   9      168.21      161.51     15.37 o 
  -1   1   9      335.25      347.44     25.13 o 
   0   1   9        1.30        1.09      1.86 o 
   1   1   9       30.02       35.01      7.95 o 
   2   1   9       22.82       21.27      8.64 o 
   3   1   9        6.09       13.27      6.32 o 
   4   1   9      284.06      298.28     16.21 o 
   5   1   9      112.69      213.37     22.43 o 
   6   1   9      371.63      378.70     24.65 o 
   7   1   9       87.20       68.03     13.34 o 
   8   1   9      357.94      407.19     33.21 o 
   9   1   9       10.13       10.75      4.60 o 
  -6   2   9        2.72        7.86      4.63 o 
  -5   2   9      269.35      314.64     30.92 o 
  -4   2   9        2.32        0.85      2.45 o 
  -3   2   9       22.21       15.99      7.94 o 
  -2   2   9      237.64      227.14     15.91 o 
  -1   2   9       79.50       93.48     21.41 o 
   0   2   9       15.16       16.72      4.58 o 
   1   2   9      482.90      543.81     18.24 o 
   2   2   9      179.61      171.74     10.23 o 
   3   2   9      313.34      321.20     17.13 o 
   4   2   9      185.26      221.48     20.26 o 
   5   2   9      541.77      550.92     48.34 o 
   6   2   9      856.99      949.21     46.12 o 
   7   2   9      214.15      215.20     18.03 o 
   8   2   9      727.14      749.25     59.07 o 
   9   2   9       10.34        8.76      2.03 o 
  -6   3   9       56.04       49.79     12.25 o 
  -5   3   9       22.15       18.09      7.82 o 
  -4   3   9        8.20        2.77      3.84 o 
  -3   3   9      450.08      467.47     16.79 o 
  -2   3   9      165.53      182.71     13.35 o 
  -1   3   9        0.34        1.10      3.43 o 
   0   3   9      267.08      268.23      8.91 o 
   1   3   9      286.49      251.73     19.44 o 
   2   3   9       52.37       60.35     18.19 o 
   3   3   9        2.31        5.60      4.97 o 
   4   3   9       19.83       17.95      7.53 o 
   5   3   9      781.17      817.80     71.06 o 
   6   3   9     1279.30     1377.74     65.90 o 
   7   3   9      117.93      111.85     15.04 o 
   8   3   9        5.33        6.45      2.07 o 
   9   3   9       97.50      115.38     10.37 o 
  -6   4   9      466.22      450.48     24.22 o 
  -5   4   9      134.91      145.64     24.94 o 
  -4   4   9        5.08        4.93      3.38 o 
  -3   4   9      572.36      582.43     20.59 o 
  -2   4   9       44.78       48.50      7.82 o 
  -1   4   9      124.35      130.25     27.92 o 
   0   4   9     1183.30     1240.43     35.25 o 
   1   4   9       30.49       38.47      7.01 o 
   2   4   9       87.62       73.57     15.73 o 
   3   4   9        1.42        4.92      5.74 o 
   4   4   9     1147.47     1272.82     43.71 o 
   5   4   9      224.17      223.75     20.60 o 
   6   4   9       75.06      543.59     35.07 o 
   7   4   9        1.77        2.83      2.85 o 
   8   4   9       69.18       50.07     18.20 o 
   9   4   9        2.15        4.34      4.16 o 
  -5   5   9        1.68       -0.68      4.82 o 
  -4   5   9       23.04       13.32      6.71 o 
  -3   5   9      500.02      510.61     18.25 o 
  -2   5   9       71.97       65.04      7.81 o 
  -1   5   9      269.99      267.30     16.97 o 
   0   5   9        2.09        5.06      3.81 o 
   1   5   9      148.82      157.04      9.84 o 
   2   5   9      768.91      778.77     32.03 o 
   3   5   9      373.13      389.12     26.20 o 
   4   5   9       10.56       11.92      5.11 o 
   5   5   9      144.62      156.64     27.64 o 
   6   5   9      376.48      344.95     12.52 o 
   7   5   9       79.62       74.05     11.39 o 
   8   5   9      111.04       93.60     29.38 o 
   9   5   9      287.92      300.99     25.24 o 
  -5   6   9       77.02       79.60     18.52 o 
  -4   6   9        8.18        7.28      4.10 o 
  -3   6   9        1.16        3.18      1.82 o 
  -2   6   9      247.18      241.39     10.08 o 
  -1   6   9        6.77        7.87      2.02 o 
   0   6   9       40.02       53.98     13.20 o 
   1   6   9      809.74      923.50     32.18 o 
   2   6   9     2655.89     2845.02     94.31 o 
   3   6   9      227.25      211.83      9.65 o 
   4   6   9      121.71      151.14     25.66 o 
   5   6   9      604.13      589.52     30.39 o 
   6   6   9       91.65       90.18     41.04 o 
   7   6   9      277.44      258.79     20.25 o 
   8   6   9      374.39      410.30     56.59 o 
   9   6   9       14.97       12.16     12.47 o 
  -5   7   9       35.48       41.97     11.58 o 
  -4   7   9      113.15      117.08     10.42 o 
  -3   7   9        1.33       -2.12      2.97 o 
  -2   7   9      234.18      240.71     10.16 o 
  -1   7   9      250.46      260.56     21.90 o 
   0   7   9        2.28        2.92      2.11 o 
   1   7   9      270.56      245.36     23.16 o 
   2   7   9       88.35      110.09     33.43 o 
   3   7   9        2.35        6.66      3.04 o 
   4   7   9      148.37      159.25     16.84 o 
   5   7   9       22.90       32.37      8.25 o 
   6   7   9      502.31      481.21     30.54 o 
   7   7   9        0.27        9.70      8.06 o 
   8   7   9       12.40        7.38      4.44 o 
   9   7   9       25.99       18.25      5.67 o 
  -4   8   9        5.93        5.89      2.07 o 
  -3   8   9      222.06      236.53     24.09 o 
  -2   8   9       91.59       85.45     12.52 o 
  -1   8   9       35.00       40.38      7.15 o 
   0   8   9      237.23      230.32     20.34 o 
   1   8   9        1.46        5.16      2.89 o 
   2   8   9      137.11      138.65     17.03 o 
   3   8   9       75.64       96.73     17.17 o 
   4   8   9        3.74        6.66      3.57 o 
   5   8   9        9.08       17.22     13.07 o 
   6   8   9       15.05       10.13      6.22 o 
   7   8   9        0.09        4.00      4.68 o 
   8   8   9        0.59        2.07      2.46 o 
   9   8   9       43.93       40.91     10.01 o 
  -4   9   9      164.80      157.75     19.39 o 
  -3   9   9       10.00       15.73      4.78 o 
  -2   9   9        0.03        1.71      1.58 o 
  -1   9   9      474.16      517.46     40.76 o 
   0   9   9      562.32      599.98     21.22 o 
   1   9   9        1.80        4.92      4.29 o 
   2   9   9      405.61      430.08     22.09 o 
   3   9   9      187.72      172.66     10.32 o 
   4   9   9        1.28       -0.39      2.41 o 
   5   9   9      194.27      176.32     11.14 o 
   6   9   9      426.80      404.51     43.85 o 
   7   9   9        3.25       12.93      5.89 o 
   8   9   9       36.81       26.53      6.56 o 
  -3  10   9      151.65      150.03     27.45 o 
  -2  10   9       79.17       65.59     15.58 o 
  -1  10   9        0.74        3.56      3.77 o 
   0  10   9       57.99       40.23     12.64 o 
   1  10   9        0.86        5.26      3.52 o 
   2  10   9      757.37      805.98     39.70 o 
   3  10   9       27.73       16.45      5.45 o 
   4  10   9       53.86       43.22     12.25 o 
   5  10   9      649.81      654.74     70.48 o 
   6  10   9        6.47        4.97      6.80 o 
   7  10   9        0.00        1.01      2.80 o 
   8  10   9       41.34       27.93     10.52 o 
  -2  11   9       85.49       84.93     27.09 o 
  -1  11   9        2.90        3.09      1.56 o 
   0  11   9      116.20       74.05     36.33 o 
   1  11   9       36.09       38.88     11.48 o 
   2  11   9        0.46        6.08      5.84 o 
   3  11   9      178.00      139.76     15.87 o 
   4  11   9       28.57       28.46      9.50 o 
   5  11   9       30.33       16.26      6.03 o 
   6  11   9        1.71        3.71      2.17 o 
   7  11   9      301.98      318.73     38.35 o 
  -2  12   9      148.08      148.44     24.31 o 
  -1  12   9       19.45        9.36      3.81 o 
   0  12   9       54.31       40.28      6.80 o 
   1  12   9      113.05       76.80     16.69 o 
   2  12   9        8.30       13.46      7.57 o 
   3  12   9       20.77       13.85      4.58 o 
   4  12   9       88.13       86.35     19.83 o 
   5  12   9       73.23       51.76     13.99 o 
   6  12   9       23.83       19.78      5.31 o 
   0  13   9        5.42        2.89      2.99 o 
   1  13   9      171.80      171.79     28.56 o 
   2  13   9       79.40       68.65     16.02 o 
   3  13   9      214.34      226.88     26.34 o 
   4  13   9       28.34       43.90     10.90 o 
   5  13   9        3.06        7.38      4.92 o 
  -1  -7  10       50.14       14.57     10.61 o 
   0  -7  10      113.45       98.56     37.19 o 
   1  -7  10       29.47       17.37     16.88 o 
   2  -7  10       85.61       54.85     31.31 o 
   3  -7  10       71.53       58.71     47.28 o 
  -2  -6  10       30.49        7.33     16.11 o 
  -1  -6  10      225.70      212.22     65.71 o 
   0  -6  10        5.84        8.59      8.64 o 
   1  -6  10       98.71      117.28     22.38 o 
   2  -6  10      112.33       98.41     33.48 o 
   3  -6  10       20.65       26.00      8.73 o 
   4  -6  10        7.39       -4.00      8.30 o 
  -3  -5  10        0.96        2.93      7.96 o 
  -2  -5  10      260.37      218.44     57.55 o 
  -1  -5  10        9.84       36.42     16.98 o 
   0  -5  10      147.65      123.26     59.68 o 
   1  -5  10       67.53       62.62     42.12 o 
   2  -5  10      187.75      175.94     27.26 o 
   3  -5  10       28.43        6.27     10.42 o 
   4  -5  10      103.71       84.81     25.47 o 
   5  -5  10      331.70      366.21     42.50 o 
  -4  -4  10       14.06        6.76      8.71 o 
  -3  -4  10       45.89       38.74      9.95 o 
  -2  -4  10        4.17        6.89      2.17 o 
  -1  -4  10       12.29       11.17     19.39 o 
   0  -4  10       89.82       78.55     11.76 o 
   1  -4  10       19.92       -3.81     15.34 o 
   2  -4  10      257.47      223.94     27.11 o 
   3  -4  10       67.17       46.79     23.78 o 
   4  -4  10        9.96       11.43     12.25 o 
   5  -4  10      395.94      368.62     53.31 o 
   6  -4  10       13.50        6.32     11.34 o 
  -4  -3  10       11.75       18.50      6.03 o 
  -3  -3  10        7.58        6.34      2.32 o 
  -2  -3  10      133.38      115.72      8.46 o 
  -1  -3  10      243.42      221.61     18.76 o 
   0  -3  10       81.22       90.82     14.39 o 
   1  -3  10      335.83      352.79     42.89 o 
   2  -3  10       73.75       65.46     19.83 o 
   3  -3  10      294.93      296.35     34.93 o 
   4  -3  10      124.02      163.93     41.30 o 
   5  -3  10       21.43       38.98     22.48 o 
   6  -3  10      609.37      728.36    100.39 o 
   7  -3  10        1.61        7.17      3.52 o 
  -5  -2  10       91.14       91.12     14.78 o 
  -4  -2  10      404.99      386.29     33.02 o 
  -3  -2  10       28.88       24.88      4.53 o 
  -2  -2  10       84.55       74.76     12.33 o 
  -1  -2  10      846.61      875.11     63.29 o 
   0  -2  10      265.23      220.79     28.70 o 
   1  -2  10       39.10       53.65     43.61 o 
   2  -2  10      423.47      430.70     24.94 o 
   3  -2  10        0.28       -4.39      8.73 o 
   4  -2  10      276.44      262.87     27.11 o 
   5  -2  10        3.77       -0.48     10.37 o 
   6  -2  10        7.41        5.64      5.93 o 
   7  -2  10      122.68      142.53     16.22 o 
  -5  -1  10      375.44      370.03     30.85 o 
  -4  -1  10       16.28       18.04      3.30 o 
  -3  -1  10        0.21       -0.37      3.96 o 
  -2  -1  10      250.58      251.86     24.18 o 
  -1  -1  10      388.18      402.58     20.45 o 
   0  -1  10       23.25       20.98     10.24 o 
   1  -1  10       78.06       90.19      9.96 o 
   2  -1  10      105.32      141.88     31.07 o 
   3  -1  10      228.35      215.16     14.96 o 
   4  -1  10       91.21      101.16     65.66 o 
   5  -1  10      518.40      587.59     64.89 o 
   6  -1  10      260.76      291.09     35.22 o 
   7  -1  10       93.27       80.98     10.20 o 
   8  -1  10      219.36      253.53      7.52 o 
  -5   0  10      172.01      163.64      7.65 o 
  -4   0  10       80.81       79.02      7.92 o 
  -3   0  10       26.07       24.48      6.97 o 
  -2   0  10        2.38       -0.42      5.74 o 
  -1   0  10     1228.88     1158.18     39.91 o 
   0   0  10       79.34       79.02     11.18 o 
   1   0  10      235.21      218.57     14.59 o 
   2   0  10      317.81      265.91     25.86 o 
   3   0  10       12.62       -1.35      7.72 o 
   4   0  10     1768.33     2005.61     96.24 o 
   5   0  10      246.59      249.22     19.49 o 
   6   0  10      215.67      213.91     24.89 o 
   7   0  10      503.27      575.36     55.49 o 
   8   0  10        0.13        3.14      3.47 o 
  -5   1  10      236.37      238.54     21.11 o 
  -4   1  10       14.98        8.83      4.61 o 
  -3   1  10      176.35      190.58     26.09 o 
  -2   1  10       26.20       28.61      5.47 o 
  -1   1  10      319.14      323.96     12.68 o 
   0   1  10      418.68      400.15     29.16 o 
   1   1  10       26.66       26.25      6.46 o 
   2   1  10      256.90      217.04     22.24 o 
   3   1  10      601.90      654.45     63.44 o 
   4   1  10      243.12      240.87     29.19 o 
   5   1  10      245.19      252.79     14.71 o 
   6   1  10       47.88       52.29     35.12 o 
   7   1  10      449.88      519.24     50.19 o 
   8   1  10       50.98       45.92      5.41 o 
  -5   2  10       18.70       15.19      3.27 o 
  -4   2  10      368.30      375.07     37.00 o 
  -3   2  10       26.44       28.24      5.77 o 
  -2   2  10      204.77      200.07     11.72 o 
  -1   2  10       99.14      103.81     12.68 o 
   0   2  10       34.47      121.09     14.67 o 
   1   2  10       25.97       27.00      8.10 o 
   2   2  10      277.10      246.42     15.92 o 
   3   2  10      278.41      271.80     24.84 o 
   4   2  10      123.80      146.99     18.91 o 
   5   2  10      215.12      233.93     13.12 o 
   6   2  10       45.60       35.80     11.00 o 
   7   2  10       28.58       19.41      8.97 o 
   8   2  10      175.17      148.65     15.41 o 
   9   2  10       40.51       29.87      6.78 o 
  -5   3  10        2.71        2.32      4.10 o 
  -4   3  10      117.07      114.15     36.13 o 
  -3   3  10      249.79      257.64     22.22 o 
  -2   3  10      145.23      146.87      6.82 o 
  -1   3  10        1.86        7.57      4.00 o 
   0   3  10       32.14       27.82      3.70 o 
   1   3  10      419.48      428.05     11.76 o 
   2   3  10        2.93        6.90      3.86 o 
   3   3  10       67.95       86.69     20.70 o 
   4   3  10      526.93      527.43     46.70 o 
   5   3  10       22.79       18.04      7.43 o 
   6   3  10      494.45      519.61     26.68 o 
   7   3  10       92.63       97.13     15.17 o 
   8   3  10      293.95      299.08     30.14 o 
   9   3  10        1.64        2.39      1.89 o 
  -5   4  10       51.80       36.76      7.96 o 
  -4   4  10       66.94       73.60     10.52 o 
  -3   4  10       31.43       32.44      6.09 o 
  -2   4  10      619.59      655.14     34.44 o 
  -1   4  10      225.09      226.49     19.52 o 
   0   4  10        7.99        6.73      2.04 o 
   1   4  10      760.77      787.34     48.56 o 
   2   4  10       46.51       47.23     20.31 o 
   3   4  10      588.69      619.77     54.42 o 
   4   4  10     2953.04     3222.81     24.02 o 
   5   4  10        0.02        5.74      5.69 o 
   6   4  10      103.34       84.33     23.35 o 
   7   4  10      111.79      110.25      7.55 o 
   8   4  10       10.92        5.93      3.35 o 
   9   4  10        2.28        8.23      3.99 o 
  -5   5  10      118.34      123.07     17.13 o 
  -4   5  10      126.29      128.19      6.35 o 
  -3   5  10       21.27       14.32      6.82 o 
  -2   5  10      170.55      169.73      7.39 o 
   0   5  10      125.99      124.66     14.96 o 
   1   5  10       68.79       64.74      9.14 o 
   2   5  10      143.19      148.10     19.83 o 
   3   5  10      438.55      463.99     40.91 o 
   4   5  10      805.28      896.10     45.93 o 
   5   5  10      361.73      400.99     22.58 o 
   6   5  10      211.99      227.03     13.75 o 
   7   5  10      377.73      379.91     29.20 o 
   8   5  10      109.37      110.01      4.39 o 
   9   5  10        0.98        2.38      5.52 o 
  -4   6  10        4.16       -0.72      4.73 o 
  -3   6  10       13.14       13.84      4.56 o 
  -2   6  10      210.58      231.29     19.11 o 
  -1   6  10      105.47       95.99     42.48 o 
   0   6  10        0.36        2.32      2.92 o 
   1   6  10       88.60      108.30     19.49 o 
   2   6  10      257.07      236.29     21.71 o 
   3   6  10      168.05      175.21     23.45 o 
   4   6  10      496.73      522.36     27.93 o 
   5   6  10      425.29      394.86     20.26 o 
   6   6  10     1063.58     1067.02     52.29 o 
   7   6  10       77.55       61.70     10.03 o 
   8   6  10        1.06        4.97      3.28 o 
   9   6  10      142.92      122.33     16.04 o 
  -4   7  10       32.35       30.49      6.51 o 
  -3   7  10       69.22       62.62     20.82 o 
  -2   7  10        3.14        5.04      2.93 o 
  -1   7  10       10.46       10.61      6.42 o 
   0   7  10     1323.97     1417.48     49.20 o 
   1   7  10       84.67      103.48     22.34 o 
   2   7  10        0.52        2.32      2.89 o 
   3   7  10       12.43       13.80      4.29 o 
   4   7  10       11.13       12.30      8.54 o 
   5   7  10       10.73        7.09      6.13 o 
   6   7  10        0.00        5.98      3.81 o 
   7   7  10      182.62      190.99     28.03 o 
   8   7  10       15.85       16.88      5.69 o 
   9   7  10      158.23      165.37     23.59 o 
  -4   8  10      167.53      162.96     14.42 o 
  -3   8  10       12.98        8.71      3.28 o 
  -2   8  10      471.25      467.01     45.08 o 
  -1   8  10      226.55      225.60     18.55 o 
   0   8  10      106.40      104.08     15.01 o 
   1   8  10      119.42      122.92     77.77 o 
   2   8  10        0.15        1.54      3.71 o 
   3   8  10      439.42      436.35     22.72 o 
   4   8  10      113.44       95.86     25.47 o 
   5   8  10      448.36      416.18     46.17 o 
   6   8  10        1.60        6.08      8.54 o 
   7   8  10       25.90       14.42      5.64 o 
   8   8  10      162.27      162.96     19.01 o 
  -3   9  10        1.14        4.05      3.43 o 
  -2   9  10        0.01        2.96      1.87 o 
  -1   9  10      561.16      638.34     48.80 o 
   0   9  10      369.15      400.28     31.23 o 
   1   9  10      260.56      279.37     15.34 o 
   2   9  10      418.14      435.34     25.86 o 
   3   9  10      166.55      189.59     12.45 o 
   4   9  10        0.88       -2.07      4.73 o 
   5   9  10        1.72        6.32      5.79 o 
   6   9  10       11.89       10.42      4.44 o 
   7   9  10       43.44       35.60      8.78 o 
   8   9  10       90.31       54.61     18.48 o 
  -3  10  10        1.26        4.15      2.41 o 
  -2  10  10      181.90      211.83     20.98 o 
  -1  10  10      302.13      306.69     31.48 o 
   0  10  10      162.38      178.01     20.17 o 
   1  10  10       31.23       32.95     11.77 o 
   2  10  10       32.89       32.08     10.76 o 
   3  10  10       24.68       40.04     12.54 o 
   4  10  10     1198.59     1270.55     35.31 o 
   5  10  10      109.16      112.11     49.83 o 
   6  10  10      123.71      134.16      7.67 o 
   7  10  10        2.86       -0.53      2.32 o 
  -2  11  10      105.33       88.38     15.87 o 
  -1  11  10       65.55       46.41      8.30 o 
   0  11  10       32.05       22.67      5.35 o 
   1  11  10      198.79      190.70     26.77 o 
   2  11  10       16.74       15.15      4.73 o 
   3  11  10        3.57        3.04      3.09 o 
   4  11  10       87.32      107.72     48.82 o 
   5  11  10       26.27       27.55      7.86 o 
   6  11  10       39.08       29.28      9.99 o 
   7  11  10      287.29      300.50     19.63 o 
  -1  12  10       66.18       57.50     18.24 o 
   0  12  10       99.60       72.27     18.52 o 
   1  12  10      113.33      103.62     12.54 o 
   2  12  10      206.53      208.16     29.52 o 
   3  12  10      209.19      186.07     26.24 o 
   4  12  10       22.23       17.17      6.03 o 
   5  12  10       25.69       17.90      8.25 o 
   6  12  10       49.53       43.71     10.90 o 
   1  13  10        9.84        9.60      4.39 o 
   2  13  10       47.88       46.70     13.31 o 
   3  13  10        0.16        5.26      4.73 o 
   4  13  10       41.83       24.75      8.30 o 
   0  -6  11      501.46      479.14     68.50 o 
   1  -6  11        9.17        5.16     11.72 o 
   2  -6  11       38.16       33.53     26.05 o 
  -1  -5  11       97.38       86.21     27.50 o 
   0  -5  11        2.94      -19.83     13.22 o 
   1  -5  11       54.74       10.42     11.87 o 
   2  -5  11       35.18       51.62     16.74 o 
   3  -5  11        0.15        9.65      7.82 o 
   4  -5  11        9.82        8.78      4.92 o 
  -2  -4  11       68.87       67.90      3.82 o 
  -1  -4  11      134.13      110.67     35.51 o 
   0  -4  11       59.91       40.14     32.90 o 
   1  -4  11      124.13      101.45     42.36 o 
   2  -4  11      139.78      126.59     29.04 o 
   3  -4  11      176.40      147.67     41.15 o 
   4  -4  11      213.27      238.60     42.40 o 
   5  -4  11        0.41        3.33      6.56 o 
  -3  -3  11        2.58        3.66      2.41 o 
  -2  -3  11       16.68       13.89      6.61 o 
  -1  -3  11        9.06       16.00      3.79 o 
   0  -3  11      190.09      177.94     18.59 o 
   2  -3  11      301.64      289.31     34.11 o 
   3  -3  11      107.70       96.48     50.94 o 
   4  -3  11      178.69      185.88     27.16 o 
   5  -3  11        0.50        8.39      5.74 o 
   6  -3  11       40.47       33.62     11.48 o 
  -3  -2  11        5.75        6.21      2.35 o 
  -2  -2  11      112.98      116.53     11.22 o 
  -1  -2  11       67.86       67.74      9.51 o 
   0  -2  11      333.55      302.94     23.85 o 
   1  -2  11        0.85       -5.11      8.54 o 
   2  -2  11      623.35      673.80     75.60 o 
   3  -2  11        4.07       17.37     16.45 o 
   4  -2  11      232.27      250.04     32.52 o 
   5  -2  11       63.45       58.71     29.28 o 
   6  -2  11        0.25       -6.03      5.64 o 
   7  -2  11      126.61      159.49     25.69 o 
  -4  -1  11       27.14       22.21      7.88 o 
  -3  -1  11      462.58      457.35     45.23 o 
  -2  -1  11       82.03       57.04     20.38 o 
  -1  -1  11        0.15        1.99      3.69 o 
   0  -1  11      144.33      132.61     20.23 o 
   1  -1  11      290.79      284.77     17.51 o 
   2  -1  11      232.01      198.95     14.33 o 
   3  -1  11       89.72       85.82     28.80 o 
   4  -1  11      694.87      673.89     74.15 o 
   5  -1  11        5.04       12.59     10.95 o 
   6  -1  11       47.58       44.91     11.14 o 
   7  -1  11       42.39       43.39     13.34 o 
  -4   0  11        0.00       -4.73      3.52 o 
  -3   0  11      324.50      295.20     29.20 o 
  -2   0  11       32.30       30.33      5.70 o 
  -1   0  11      131.09      121.16     18.06 o 
   0   0  11      132.73      136.33      8.50 o 
   1   0  11       39.47       48.00      8.60 o 
   2   0  11     1145.67     1208.51     59.58 o 
   3   0  11       78.12       89.44     20.65 o 
   4   0  11        9.87        4.34      6.08 o 
   5   0  11      301.23      340.20     38.45 o 
   6   0  11      227.11      229.29     35.46 o 
   7   0  11       23.35       31.51      8.56 o 
   8   0  11       37.60       30.43     13.17 o 
  -4   1  11      649.69      688.26     54.42 o 
  -3   1  11        0.98        8.15      3.59 o 
  -2   1  11      113.23      113.62      6.94 o 
  -1   1  11        4.82       12.50      3.26 o 
   0   1  11      185.86      196.60     10.68 o 
   1   1  11      182.09      170.52      9.26 o 
   2   1  11       94.18      112.79     73.81 o 
   3   1  11       60.73       76.85     51.43 o 
   4   1  11      270.08      279.13     16.93 o 
   5   1  11        4.00        2.22      5.64 o 
   6   1  11      109.76      110.38     17.99 o 
   7   1  11        0.90        4.57      2.58 o 
   8   1  11       11.73       13.63      2.51 o 
  -4   2  11      158.19      141.52     15.81 o 
  -3   2  11      160.38      155.67     22.66 o 
  -2   2  11      351.36      357.66     28.38 o 
  -1   2  11      710.46      753.58     27.21 o 
   0   2  11      857.95      872.97     30.43 o 
   1   2  11      363.75      361.35     13.97 o 
   2   2  11      923.20      860.98     42.45 o 
   3   2  11      245.91      206.72     12.40 o 
   4   2  11      985.83     1114.87     54.66 o 
   5   2  11      763.22      793.00     86.69 o 
   6   2  11      137.03      128.42     25.13 o 
   7   2  11       33.05       30.44      5.10 o 
   8   2  11       44.24       34.09      8.57 o 
  -4   3  11       66.21       72.92     15.10 o 
  -3   3  11        0.01       -1.49      5.48 o 
  -2   3  11     1024.27     1085.28     12.85 o 
  -1   3  11       51.17       56.76      9.73 o 
   0   3  11        2.69        3.93      4.75 o 
   1   3  11      461.47      447.65     16.44 o 
   2   3  11      261.15      266.30     33.62 o 
   3   3  11      414.36      459.55     24.41 o 
   4   3  11       10.53        7.04      5.40 o 
   5   3  11       11.08        4.73      4.82 o 
   6   3  11      220.77      213.18     26.00 o 
   7   3  11        0.61        2.68      2.74 o 
   8   3  11       51.14       37.29      8.90 o 
  -4   4  11       13.40       16.17      4.40 o 
  -3   4  11      163.81      153.86     15.97 o 
  -2   4  11      164.79      196.75     17.38 o 
  -1   4  11      161.06      181.52      9.87 o 
   0   4  11       32.82       32.69     15.09 o 
   1   4  11     1148.54     1233.34     42.62 o 
   2   4  11      304.88      291.57     34.88 o 
   3   4  11      318.42      299.29     17.13 o 
   4   4  11      104.98      111.29     70.05 o 
   5   4  11       58.34       60.54     15.44 o 
   6   4  11       84.81       81.91     17.27 o 
   7   4  11      103.18      102.12     33.38 o 
   8   4  11        0.76        2.35      2.13 o 
  -4   5  11      335.55      315.12     21.90 o 
  -3   5  11        0.01        2.69      1.75 o 
  -2   5  11       44.41       45.21      8.58 o 
  -1   5  11       93.47       95.28     12.59 o 
   0   5  11       27.24       21.95      4.33 o 
   1   5  11      539.55      575.61     35.36 o 
   2   5  11     1554.49     1644.23     78.83 o 
   3   5  11      129.35      132.91     23.88 o 
   4   5  11       61.77       64.98     42.89 o 
   5   5  11        0.48        1.45      2.99 o 
   6   5  11     1103.60     1224.14     21.18 o 
   7   5  11       23.27       18.99      3.36 o 
   8   5  11        5.29        3.81      2.41 o 
  -4   6  11       11.80       16.55      6.17 o 
  -3   6  11       16.26       10.81      2.58 o 
  -2   6  11       42.06       44.43     21.27 o 
  -1   6  11      223.34      226.28     19.68 o 
   0   6  11      496.44      518.50     20.39 o 
   1   6  11      114.58       95.37     63.25 o 
   2   6  11     1700.64     1759.72     84.38 o 
   3   6  11       21.82       22.67     15.78 o 
   4   6  11      303.28      328.91     25.57 o 
   5   6  11       70.76       91.85     31.21 o 
   6   6  11      209.68      202.13     26.92 o 
   7   6  11       24.63       17.22      3.81 o 
   8   6  11       17.53       16.21      3.96 o 
  -3   7  11        4.05        2.53      4.22 o 
  -2   7  11      150.62      167.75     32.58 o 
  -1   7  11      258.16      302.20     24.75 o 
   0   7  11      848.37      876.35     67.44 o 
   1   7  11      418.86      400.75     21.03 o 
   2   7  11       54.49       61.89     15.53 o 
   3   7  11      112.96      104.11     18.19 o 
   4   7  11      522.05      492.50     25.13 o 
   5   7  11      164.57      180.14     31.79 o 
   6   7  11      236.31      258.05     28.85 o 
   7   7  11        0.11        2.99      2.94 o 
   8   7  11       11.37        8.97      5.31 o 
  -3   8  11       32.01       45.40      7.57 o 
  -2   8  11       43.95       45.09      6.29 o 
  -1   8  11      102.96      103.26     33.68 o 
   0   8  11       41.35       39.70      6.92 o 
   1   8  11      372.22      389.94     43.42 o 
   2   8  11       76.68       73.04     19.06 o 
   3   8  11       25.25       29.14      9.55 o 
   4   8  11      601.18      580.93     63.63 o 
   5   8  11      175.94      182.31     29.48 o 
   6   8  11       96.69       87.27     43.27 o 
   7   8  11      153.43      158.86     22.72 o 
   8   8  11       45.06       19.97      9.99 o 
  -2   9  11      445.15      484.09     38.67 o 
  -1   9  11        6.08        9.56      4.78 o 
   0   9  11      881.33      958.20     92.03 o 
   1   9  11        1.30        1.01      3.86 o 
   2   9  11      333.17      348.60     38.21 o 
   3   9  11      973.94      953.60    102.95 o 
   4   9  11       78.36       88.81     23.88 o 
   5   9  11        2.07        6.71      3.57 o 
   6   9  11      244.43      273.10     38.79 o 
   7   9  11       20.76       16.11      5.89 o 
  -2  10  11       88.48       75.52     17.51 o 
  -1  10  11       39.29       41.92      6.22 o 
   0  10  11      213.06      237.21     37.87 o 
   1  10  11       72.76       73.18     35.84 o 
   2  10  11       43.86       37.44     18.48 o 
   3  10  11      888.21      937.44    127.36 o 
   4  10  11        9.80        8.15      3.43 o 
   5  10  11      210.47      244.15     37.68 o 
   6  10  11       38.18       21.27      8.83 o 
   7  10  11        0.25       10.85      6.17 o 
  -1  11  11      317.68      333.02     12.25 o 
   0  11  11        0.04        1.45      1.78 o 
   1  11  11        0.50        7.43      4.44 o 
   2  11  11        0.89        2.80      2.89 o 
   3  11  11       97.31       67.92     19.35 o 
   4  11  11      122.77      109.32      6.08 o 
   5  11  11      199.72      248.64     29.33 o 
   6  11  11        8.90        8.01      3.96 o 
   1  12  11       15.22       13.27      5.60 o 
   2  12  11      142.69      142.27     21.13 o 
   3  12  11       49.41       24.70      9.02 o 
   4  12  11      362.78      336.01     10.76 o 
   5  12  11        8.05        9.17      4.53 o 
   0  -4  12      154.62      141.64     50.36 o 
   1  -4  12      104.88       76.32     24.46 o 
   2  -4  12        5.69        7.33      5.60 o 
   3  -4  12       90.31       76.90     24.51 o 
   4  -4  12      440.20      437.94     68.26 o 
  -1  -3  12      102.56       93.23      8.32 o 
   0  -3  12      264.74      254.33     31.45 o 
   1  -3  12        0.26        9.89      4.34 o 
   2  -3  12       29.32       33.87     12.16 o 
   3  -3  12      134.04      106.28     33.72 o 
   4  -3  12      210.55      144.15     39.75 o 
   5  -3  12      147.21      107.10     28.32 o 
  -2  -2  12      332.48      281.89     12.13 o 
  -1  -2  12      111.81      106.09     11.72 o 
   0  -2  12       79.47       70.74      5.95 o 
   1  -2  12       11.36        5.69      7.14 o 
   2  -2  12        8.51        9.21      7.19 o 
   3  -2  12      307.88      298.91     55.86 o 
   4  -2  12       16.78       34.93      9.12 o 
   5  -2  12       20.77       27.35     10.61 o 
   6  -2  12       10.44       12.59      4.39 o 
  -3  -1  12        0.24        1.68      3.88 o 
  -2  -1  12       30.73       24.95      5.08 o 
  -1  -1  12       14.60       11.05      3.14 o 
   0  -1  12      257.26      238.63     26.63 o 
   1  -1  12      178.30      151.96     68.12 o 
   2  -1  12        2.30       10.28      9.36 o 
   3  -1  12       54.32       57.41     28.75 o 
   4  -1  12       17.09       10.76      3.52 o 
   5  -1  12      456.53      504.61     69.95 o 
   6  -1  12       85.41       90.74     24.51 o 
  -3   0  12       35.81       33.05      4.74 o 
  -2   0  12     1086.02     1104.54     19.63 o 
  -1   0  12       54.05       52.94     20.71 o 
   0   0  12      100.83       79.91     13.98 o 
   1   0  12      161.17      160.36     30.30 o 
   2   0  12       31.49       22.82     18.52 o 
   3   0  12      430.65      503.55     66.43 o 
   4   0  12      222.91      237.88     33.53 o 
   5   0  12      121.59      171.98     27.40 o 
   6   0  12       33.26       26.20      8.25 o 
   7   0  12       26.68       16.31      6.71 o 
  -3   1  12       57.54       55.71     18.43 o 
  -2   1  12       11.74       11.71      2.64 o 
  -1   1  12       15.01       15.66      4.11 o 
   0   1  12      375.60      358.87     32.28 o 
   1   1  12       56.59       48.24     14.33 o 
   2   1  12       11.76       19.88      8.88 o 
   3   1  12       20.55       30.83     12.35 o 
   4   1  12       49.23       68.74     15.34 o 
   5   1  12       12.28        5.31      5.26 o 
   6   1  12        1.72        6.66      2.22 o 
   7   1  12      154.70      145.88     14.52 o 
  -3   2  12      205.97      196.52     17.50 o 
  -2   2  12        9.42        8.97      5.64 o 
  -1   2  12      121.75      103.42     35.34 o 
   0   2  12      200.41      192.03     17.40 o 
   1   2  12      314.09      313.49     25.36 o 
   2   2  12       24.59       12.30      7.62 o 
   3   2  12      230.44      216.75     25.76 o 
   4   2  12       23.40       36.37     13.46 o 
   5   2  12       86.48       84.38     21.18 o 
   6   2  12      431.22      500.37     69.18 o 
   7   2  12      123.39      102.47     28.37 o 
  -3   3  12       40.76       49.58     13.03 o 
  -2   3  12       96.90      100.98      6.88 o 
  -1   3  12     1056.63     1057.72     80.07 o 
   0   3  12      170.37      181.08     26.16 o 
   1   3  12       41.35       36.40      6.12 o 
   2   3  12      843.66      881.53     97.83 o 
   3   3  12      204.91      207.87     26.87 o 
   4   3  12        5.35       -3.23      7.09 o 
   5   3  12        0.87       -2.17      5.98 o 
   6   3  12      109.37       84.47     45.06 o 
   7   3  12       12.22        8.30      2.99 o 
   8   3  12        2.10        4.93      2.40 o 
  -3   4  12       39.69       26.92      5.58 o 
  -2   4  12       28.01       30.05      4.73 o 
  -1   4  12       85.89       89.97     14.70 o 
   0   4  12       12.81       11.49      6.34 o 
   1   4  12      225.57      228.92     18.67 o 
   2   4  12      361.97      363.31     20.36 o 
   3   4  12      392.28      392.40     43.42 o 
   4   4  12      144.47      178.59     31.79 o 
   5   4  12      115.05      118.82     26.05 o 
   6   4  12        0.34       -6.03      5.35 o 
   7   4  12        8.71        7.91      3.86 o 
   8   4  12      266.52      300.50      7.28 o 
  -3   5  12        0.22        1.76      3.21 o 
  -2   5  12      140.58      144.23     10.75 o 
  -1   5  12      455.47      471.63     45.76 o 
   0   5  12      331.49      353.64     28.30 o 
   1   5  12      758.93      734.97     80.56 o 
   2   5  12       35.96       26.97      5.69 o 
   3   5  12       11.12        9.55      4.00 o 
   4   5  12        0.19        0.34      3.71 o 
   5   5  12        1.17        5.55      5.89 o 
   6   5  12        0.01       -7.74      5.16 o 
   7   5  12      461.51      500.61     56.44 o 
   8   5  12        0.03        2.69      1.59 o 
  -3   6  12        8.84        5.60      3.26 o 
  -2   6  12       44.50       45.07      7.28 o 
  -1   6  12        4.53        4.74      2.18 o 
   0   6  12       11.16        6.68      3.72 o 
   1   6  12      130.42      129.48     35.36 o 
   2   6  12      434.63      461.87     51.04 o 
   3   6  12      264.02      255.25     28.70 o 
   4   6  12      223.80      242.46     31.02 o 
   5   6  12      174.39      187.85     22.87 o 
   6   6  12      126.51      101.31     45.01 o 
   7   6  12       35.83       22.87      8.59 o 
   8   6  12        7.11        6.85      3.43 o 
  -2   7  12      394.32      413.36     35.46 o 
  -1   7  12       88.68       92.67     13.84 o 
   0   7  12      768.87     1075.42     93.35 o 
   1   7  12      397.97      405.96     44.09 o 
   2   7  12      324.05      340.20     37.97 o 
   3   7  12       22.46       34.40      9.94 o 
   4   7  12       79.00       91.52     19.78 o 
   5   7  12      162.23      186.36     26.44 o 
   6   7  12      324.19      332.39     47.23 o 
   7   7  12       42.73       30.34     15.29 o 
  -2   8  12      494.19      508.67     11.93 o 
  -1   8  12       31.62       36.14      5.02 o 
   0   8  12      483.97      500.31     50.55 o 
   1   8  12      123.31      111.82     53.11 o 
   2   8  12      276.53      284.58     34.40 o 
   3   8  12      313.22      328.53     35.94 o 
   4   8  12       27.10       35.22     18.86 o 
   5   8  12        4.39        4.58      4.15 o 
   6   8  12       70.99       58.81     15.20 o 
   7   8  12       67.84       71.59     23.54 o 
  -1   9  12       31.90       20.73      4.82 o 
   0   9  12      137.60      156.11     27.11 o 
   1   9  12      173.69      160.65     27.21 o 
   2   9  12      119.79      102.80     50.12 o 
   3   9  12        4.55        3.57      4.87 o 
   5   9  12       35.46       37.29      7.86 o 
   6   9  12       81.45       75.84     14.76 o 
   7   9  12        0.03        1.30      3.57 o 
  -1  10  12       32.13       30.77      5.43 o 
   0  10  12       31.19       30.15      7.91 o 
   2  10  12       10.36       10.71      3.62 o 
   3  10  12      172.48      165.86     31.07 o 
   4  10  12      121.14      141.69      7.04 o 
   5  10  12      208.44      235.32     27.35 o 
   6  10  12       64.14       43.76     15.87 o 
   1  11  12      554.62      631.58     16.74 o 
   2  11  12        0.66        4.97      4.15 o 
   3  11  12       28.50       23.98     10.61 o 
   4  11  12        1.51        2.07      2.65 o 
   5  11  12       25.78       24.07     10.66 o 
   3  12  12       89.14       83.02     63.20 o 
   2  -3  13       44.23       48.34     39.27 o 
   0  -2  13       20.56       15.50      3.28 o 
   1  -2  13       33.65       25.38     10.42 o 
   2  -2  13      110.90       98.12     26.48 o 
   3  -2  13       10.37       10.18     10.03 o 
   4  -2  13       10.24       13.31      7.82 o 
  -1  -1  13      388.85      357.83     22.70 o 
   0  -1  13      184.51      210.39     18.57 o 
   1  -1  13      156.90      127.07     48.39 o 
   2  -1  13        6.68        8.88      6.80 o 
   3  -1  13      163.71      168.36     21.56 o 
   4  -1  13        5.65       -2.46      7.72 o 
   5  -1  13       49.28       52.34     18.77 o 
  -1   0  13      656.10      643.07     23.28 o 
   0   0  13        1.22        6.21      2.41 o 
   1   0  13        0.02       -7.04     10.47 o 
   2   0  13       79.48       87.03     24.89 o 
   3   0  13       79.39       70.48     17.17 o 
   4   0  13      164.87      159.49     19.54 o 
   5   0  13      130.33      118.48     37.39 o 
   6   0  13       28.65       41.63     12.88 o 
  -2   1  13      316.62      307.87      9.69 o 
  -1   1  13        0.83       -2.77      3.09 o 
   0   1  13        0.04        2.82      1.79 o 
   1   1  13       11.31       10.95      5.98 o 
   2   1  13       35.29       20.26     12.11 o 
   3   1  13      536.71      504.85     70.24 o 
   4   1  13      101.46       67.68     29.67 o 
   5   1  13      425.39      443.59     50.75 o 
   6   1  13        7.93        7.14      3.91 o 
  -2   2  13       15.81        7.65      3.35 o 
  -1   2  13      581.10      587.28     47.79 o 
   0   2  13       31.34       26.43      4.98 o 
   1   2  13       10.05       13.56      5.69 o 
   2   2  13       71.65       62.62     29.33 o 
   3   2  13        0.78        4.87      5.60 o 
   4   2  13       21.15       15.87      9.02 o 
   5   2  13       10.32        7.96      3.33 o 
   6   2  13        0.00       -7.33      7.33 o 
  -2   3  13      167.50      175.78     10.52 o 
  -1   3  13       31.97       43.48      6.42 o 
   0   3  13      239.37      225.52     23.43 o 
   1   3  13      119.85      118.05     58.90 o 
   2   3  13      160.58      160.02     23.30 o 
   3   3  13        0.33        3.62      6.13 o 
   4   3  13       19.11       39.51     19.25 o 
   5   3  13      218.07      197.89     41.73 o 
   6   3  13        3.54        5.74      4.05 o 
   7   3  13       20.25       22.24      6.03 o 
  -2   4  13       70.61       67.75      8.84 o 
  -1   4  13      128.15      114.36     12.84 o 
   0   4  13       53.68       50.13      8.74 o 
   1   4  13        4.91        7.62      5.79 o 
   2   4  13       46.11       35.70     19.06 o 
   3   4  13       23.79       26.77      5.84 o 
   4   4  13      160.79      168.85     37.73 o 
   5   4  13        0.00       10.13      5.26 o 
   6   4  13       14.50       12.06      2.56 o 
   7   4  13       57.21       39.65     13.12 o 
  -2   5  13       42.71       43.97      7.37 o 
  -1   5  13       69.85       66.38     10.64 o 
   0   5  13      532.29      560.23     54.47 o 
   1   5  13       59.03       54.03     26.68 o 
   2   5  13       14.79       24.12      6.37 o 
   3   5  13      158.84      153.70     33.87 o 
   4   5  13       51.59       34.25     17.99 o 
   5   5  13      474.11      593.47     81.96 o 
   6   5  13       22.59       34.20      7.14 o 
   7   5  13        5.04       -1.74      5.35 o 
  -2   6  13      267.20      245.94      8.13 o 
  -1   6  13      439.68      452.58     36.32 o 
   0   6  13      160.86      153.62     23.17 o 
   1   6  13       45.57       52.49     25.47 o 
   2   6  13        1.11       -5.50      5.02 o 
   3   6  13      159.62      127.94     62.81 o 
   4   6  13       45.68       47.57     24.22 o 
   5   6  13       81.15       68.55     19.92 o 
   6   6  13        6.95       -1.35      5.07 o 
   7   6  13       22.44       15.78      4.73 o 
  -1   7  13      607.51      636.07     12.81 o 
   0   7  13      283.32      270.77     29.21 o 
   1   7  13       21.21       24.65      6.66 o 
   2   7  13        9.66       10.81      5.45 o 
   3   7  13       39.46       32.80     21.13 o 
   4   7  13      119.65      133.10     27.88 o 
   5   7  13      708.22      810.42    111.54 o 
   6   7  13       30.72       38.26      7.96 o 
   7   7  13       20.15       14.23      6.08 o 
  -1   8  13       80.09       79.19     10.82 o 
   0   8  13       37.09       35.17      6.26 o 
   1   8  13      113.00      109.99     30.73 o 
   2   8  13        8.12       12.74      3.52 o 
   3   8  13       19.05       19.68      3.47 o 
   4   8  13      110.16      103.91     24.80 o 
   5   8  13       75.75       62.14     14.04 o 
   6   8  13        4.19       21.76     12.78 o 
   0   9  13       39.01       28.80      9.70 o 
   1   9  13       16.16       14.52      3.18 o 
   2   9  13       39.99       41.10      9.74 o 
   3   9  13        2.56       -4.00      5.11 o 
   4   9  13       84.91       63.53     20.84 o 
   5   9  13        0.43        4.78      4.05 o 
   1  10  13        3.68        6.80      2.80 o 
   2  10  13       29.16       15.63      7.62 o 
   3  10  13      228.73      245.50     10.18 o 
   4  10  13      225.69      211.59      9.31 o 
   5  10  13       74.31       75.11     20.02 o 
   1   0  14        0.17      -12.64      9.50 o 
   2   0  14      107.08      126.78     35.46 o 
   3   0  14        9.81        8.30      4.73 o 
   0   1  14       10.38        8.59      2.83 o 
   1   1  14       37.53       28.37      8.92 o 
   2   1  14       31.95       28.66     13.17 o 
   3   1  14       22.53       23.98      7.24 o 
   4   1  14       82.54       90.69     18.14 o 
   0   2  14      197.86      180.23     21.56 o 
   1   2  14       58.39       30.92     14.86 o 
   2   2  14      114.26      122.29     16.31 o 
   3   2  14       46.27       34.20      7.77 o 
   4   2  14       40.02       41.44      6.71 o 
   5   2  14       24.03       29.09      9.89 o 
   0   3  14        0.42        6.23      2.70 o 
   1   3  14       57.12       40.23     10.08 o 
   2   3  14       43.03       39.99     11.14 o 
   3   3  14       40.48       48.10     10.18 o 
   4   3  14        1.14       -0.14      3.96 o 
   5   3  14       72.63       62.14     16.93 o 
   0   4  14       12.81       14.80      4.40 o 
   1   4  14      110.33       94.70     26.10 o 
   2   4  14      156.32      133.97     19.78 o 
   3   4  14      120.43      103.04     33.14 o 
   4   4  14       16.87       17.03      3.33 o 
   5   4  14        3.29        9.50      6.17 o 
   6   4  14        4.26        2.32      4.53 o 
   0   5  14      120.93      113.83     11.85 o 
   1   5  14      299.44      292.39     33.91 o 
   2   5  14        3.74        5.55      2.56 o 
   3   5  14       33.24       36.13      9.89 o 
   4   5  14      300.62      304.89     35.02 o 
   5   5  14      144.82      135.56     31.65 o 
   6   5  14      275.51      303.35     42.74 o 
   0   6  14        0.76        2.71      2.18 o 
   1   6  14       30.21       19.73      8.20 o 
   2   6  14       37.79       29.33      6.37 o 
   3   6  14       45.74       45.69     13.56 o 
   4   6  14        1.16        5.26      2.41 o 
   5   6  14      231.02      206.67     18.48 o 
   0   7  14       28.88       34.06     19.93 o 
   1   7  14      142.37      121.33     29.86 o 
   2   7  14      123.35      108.01     30.01 o 
   3   7  14       63.59       71.30     17.42 o 
   4   7  14       11.02       10.85      5.16 o 
   5   7  14       49.29       47.81      9.36 o 
   1   8  14        7.74        7.86      3.18 o 
   2   8  14      416.38      444.50     13.65 o 
   3   8  14       26.87       22.43      5.89 o 
   4   8  14       51.44       44.33     10.81 o 
   5   8  14       11.57        9.70      2.70 o 
   3   9  14        8.05       -0.87      5.07 o 
                                                 
